# Supplementary material for: FGL2-induced metabolic dysregulation in enteric neural crest cells provides insight into Hirschsprung disease pathogenesis
Source: iScience. 2025 Aug 22;28(9):113423. doi: 10.1016/j.isci.2025.113423 (PMC12446381; doi:10.1016/j.isci.2025.113423)
Supplement: Table S3. GSEA results based on RNA-seq data of ENCCs under FGL2 stimulation [file mmc2.xls]

id	name	SIZE	ES	NES	NOM p-val	FDR q-val	Genes
KO00190	Oxidative phosphorylation	133	0.41728184	1.5060359	0.0029850747	1.0	ENSMUSG00000064341(mt-Nd1);ENSMUSG00000064345(mt-Nd2);ENSMUSG00000064351(mt-Co1);ENSMUSG00000064354(mt-Co2);ENSMUSG00000064356(mt-Atp8);ENSMUSG00000064357(mt-Atp6);ENSMUSG00000064358(mt-Co3);ENSMUSG00000064360(mt-Nd3);ENSMUSG00000065947(mt-Nd4l);ENSMUSG00000064363(mt-Nd4);ENSMUSG00000064367(mt-Nd5);ENSMUSG00000064368(mt-Nd6);ENSMUSG00000064370(mt-Cytb);ENSMUSG00000022820(Ndufb4);ENSMUSG0000002056…
KO04060	Cytokine-cytokine receptor interaction	292	0.36861047	1.4687269	0.0	0.9990796	ENSMUSG00000024621(Csf1r);ENSMUSG00000031289(Il13ra2);ENSMUSG00000068105(Tnfrsf13c);ENSMUSG00000024578(Il17b);ENSMUSG00000024379(Tslp);ENSMUSG00000022967(Ifnar1);ENSMUSG00000022965(Ifngr2);ENSMUSG00000021253(Tgfb3);ENSMUSG00000022146(Osmr);ENSMUSG00000054263(Lifr);ENSMUSG00000060548(Tnfrsf19);ENSMUSG00000003882(Il7r);ENSMUSG00000031712(Il15);ENSMUSG00000015966(Il17rb);ENSMUSG00000021342(Prl);ENSM…
KO03008	Ribosome biogenesis in eukaryotes	77	0.43993154	1.4666559	0.008645534	0.67999506	ENSMUSG00000021243(Fcf1);ENSMUSG00000038299(Wdr36);ENSMUSG00000027787(Nmd3);ENSMUSG00000025266(Gnl3l);ENSMUSG00000032026(Rexo2);ENSMUSG00000024785(Rcl1);ENSMUSG00000063785(Utp14a);ENSMUSG00000024800(Rpp30);ENSMUSG00000003848(Nob1);ENSMUSG00000079470(Utp14b);ENSMUSG00000022191(Drosha);ENSMUSG00000049950(Rpp38);ENSMUSG00000038563(Efl1);ENSMUSG00000057000(Nxf3);ENSMUSG00000027722(Afg2a);ENSMUSG00000…
KO05320	Autoimmune thyroid disease	70	0.39877525	1.3243611	0.050666668	1.0	ENSMUSG00000020963(Tshr);ENSMUSG00000024778(Fas);ENSMUSG00000037649(H2-DMa);ENSMUSG00000020673(Tpo);ENSMUSG00000037548(H2-DMb2);ENSMUSG00000079547(H2-DMb1);ENSMUSG00000041538(H2-Ob);ENSMUSG00000073421(H2-Ab1);ENSMUSG00000036594(H2-Aa);ENSMUSG00000060586(H2-Eb1);ENSMUSG00000053469(Tg);ENSMUSG00000027720(Il2);ENSMUSG00000058124(H2-M10.3);ENSMUSG00000048231(H2-M10.4);ENSMUSG00000037537(H2-M11);ENSMU…
KO03040	Spliceosome	132	0.36519504	1.3162184	0.020710059	1.0	ENSMUSG00000024604(Rbm22);ENSMUSG00000024853(Sf3b2);ENSMUSG00000039148(Sart1);ENSMUSG00000046434(Hnrnpa1);ENSMUSG00000031683(Lsm6);ENSMUSG00000037475(Thoc2);ENSMUSG00000039630(Hnrnpu);ENSMUSG00000020850(Prpf8);ENSMUSG00000027998(Plrg1);ENSMUSG00000037993(Dhx38);ENSMUSG00000024498(Tcerg1);ENSMUSG00000025872(Thoc3);ENSMUSG00000074088(Snrnp40);ENSMUSG00000038446(Cdc40);ENSMUSG00000033732(Sf3b3);ENSM…
KO04061	Viral protein interaction with cytokine and cytokine receptor	94	0.38691863	1.3096013	0.04509284	1.0	ENSMUSG00000024621(Csf1r);ENSMUSG00000039217(Il18);ENSMUSG00000005824(Tnfsf14);ENSMUSG00000027720(Il2);ENSMUSG00000022074(Tnfrsf10b);ENSMUSG00000031750(Il34);ENSMUSG00000026166(Ccl20);ENSMUSG00000037944(Ccr7);ENSMUSG00000021756(Il6st);ENSMUSG00000045382(Cxcr4);ENSMUSG00000016529(Il10);ENSMUSG00000031779(Ccl22);ENSMUSG00000031778(Cx3cl1);ENSMUSG00000031780(Ccl17);ENSMUSG00000050232(Cxcr3);ENSMUSG0…
KO04062	Chemokine signaling pathway	191	0.3410564	1.294912	0.0100334445	1.0	ENSMUSG00000041112(Elmo1);ENSMUSG00000022812(Gsk3b);ENSMUSG00000002489(Tiam1);ENSMUSG00000020580(Rock2);ENSMUSG00000021536(Adcy2);ENSMUSG00000024927(Rela);ENSMUSG00000063358(Mapk1);ENSMUSG00000024789(Jak2);ENSMUSG00000052681(Rap1b);ENSMUSG00000041417(Pik3r1);ENSMUSG00000003228(Grk5);ENSMUSG00000019699(Akt3);ENSMUSG00000059456(Ptk2b);ENSMUSG00000059923(Grb2);ENSMUSG00000034801(Sos2);ENSMUSG0000002…
KO03010	Ribosome	130	0.35426882	1.288158	0.029498525	1.0	ENSMUSG00000041841(Rpl37);ENSMUSG00000079641(Rpl39);ENSMUSG00000021607(Mrpl36);ENSMUSG00000060499(Rpl10l);ENSMUSG00000034892(Rps29);ENSMUSG00000049751(Rpl36al);ENSMUSG00000046756(Mrps7);ENSMUSG00000071415(Rpl23);ENSMUSG00000052962(Mrpl35);ENSMUSG00000024829(Mrpl21);ENSMUSG00000098274(Rpl24);ENSMUSG00000017404(Rpl19);ENSMUSG00000079435(Rpl36a);ENSMUSG00000028081(Rps3a1);ENSMUSG00000020460(Rps27a);…
KO04623	Cytosolic DNA-sensing pathway	63	0.3973507	1.285072	0.096354164	0.94314075	ENSMUSG00000024927(Rela);ENSMUSG00000024810(Il33);ENSMUSG00000039217(Il18);ENSMUSG00000032344(Cgas);ENSMUSG00000020115(Tbk1);ENSMUSG00000021408(Ripk1);ENSMUSG00000004221(Ikbkg);ENSMUSG00000035834(Polr3g);ENSMUSG00000045996(Polr2k);ENSMUSG00000025199(Chuk);ENSMUSG00000031537(Ikbkb);ENSMUSG00000021018(Polr2h);ENSMUSG00000028099(Polr3c);ENSMUSG00000029642(Polr1d);ENSMUSG00000028163(Nfkb1);ENSMUSG000…
KO04630	JAK-STAT signaling pathway	168	0.335865	1.2654802	0.033333335	0.9798153	ENSMUSG00000024620(Pdgfrb);ENSMUSG00000031289(Il13ra2);ENSMUSG00000048379(Socs4);ENSMUSG00000024379(Tslp);ENSMUSG00000022967(Ifnar1);ENSMUSG00000022965(Ifngr2);ENSMUSG00000022146(Osmr);ENSMUSG00000037104(Socs5);ENSMUSG00000022346(Myc);ENSMUSG00000054263(Lifr);ENSMUSG00000024789(Jak2);ENSMUSG00000003882(Il7r);ENSMUSG00000041417(Pik3r1);ENSMUSG00000031712(Il15);ENSMUSG00000021342(Prl);ENSMUSG000000…
KO04657	IL-17 signaling pathway	93	0.3703007	1.2394072	0.087878786	1.0	ENSMUSG00000021270(Hsp90aa1);ENSMUSG00000022812(Gsk3b);ENSMUSG00000024578(Il17b);ENSMUSG00000024912(Fosl1);ENSMUSG00000021250(Fos);ENSMUSG00000024927(Rela);ENSMUSG00000063358(Mapk1);ENSMUSG00000015966(Il17rb);ENSMUSG00000055170(Ifng);ENSMUSG00000020048(Hsp90b1);ENSMUSG00000046709(Mapk10);ENSMUSG00000022610(Mapk12);ENSMUSG00000053137(Mapk11);ENSMUSG00000020115(Tbk1);ENSMUSG00000031628(Casp3);ENSMU…
KO04714	Thermogenesis	228	0.31713912	1.2244872	0.027210884	1.0	ENSMUSG00000064341(mt-Nd1);ENSMUSG00000064345(mt-Nd2);ENSMUSG00000064351(mt-Co1);ENSMUSG00000064354(mt-Co2);ENSMUSG00000064356(mt-Atp8);ENSMUSG00000064357(mt-Atp6);ENSMUSG00000064358(mt-Co3);ENSMUSG00000064360(mt-Nd3);ENSMUSG00000065947(mt-Nd4l);ENSMUSG00000064363(mt-Nd4);ENSMUSG00000064367(mt-Nd5);ENSMUSG00000064368(mt-Nd6);ENSMUSG00000064370(mt-Cytb);ENSMUSG00000022820(Ndufb4);ENSMUSG0000005069…
KO05142	Chagas disease	103	0.34341362	1.2076868	0.12	1.0	ENSMUSG00000021250(Fos);ENSMUSG00000022965(Ifngr2);ENSMUSG00000021253(Tgfb3);ENSMUSG00000024927(Rela);ENSMUSG00000063358(Mapk1);ENSMUSG00000041417(Pik3r1);ENSMUSG00000045322(Tlr9);ENSMUSG00000055170(Ifng);ENSMUSG00000019699(Akt3);ENSMUSG00000024778(Fas);ENSMUSG00000024524(Gnal);ENSMUSG00000032058(Ppp2r1b);ENSMUSG00000027995(Tlr2);ENSMUSG00000002603(Tgfb1);ENSMUSG00000046709(Mapk10);ENSMUSG0000002…
KO05415	Diabetic cardiomyopathy	204	0.3187367	1.2072282	0.054545455	1.0	ENSMUSG00000064341(mt-Nd1);ENSMUSG00000064345(mt-Nd2);ENSMUSG00000064351(mt-Co1);ENSMUSG00000064354(mt-Co2);ENSMUSG00000064356(mt-Atp8);ENSMUSG00000064357(mt-Atp6);ENSMUSG00000064358(mt-Co3);ENSMUSG00000064360(mt-Nd3);ENSMUSG00000065947(mt-Nd4l);ENSMUSG00000064363(mt-Nd4);ENSMUSG00000064367(mt-Nd5);ENSMUSG00000064368(mt-Nd6);ENSMUSG00000064370(mt-Cytb);ENSMUSG00000022820(Ndufb4);ENSMUSG0000002281…
KO05416	Viral myocarditis	79	0.35338482	1.1897845	0.13294798	1.0	ENSMUSG00000019899(Lama2);ENSMUSG00000035296(Sgcg);ENSMUSG00000037649(H2-DMa);ENSMUSG00000037548(H2-DMb2);ENSMUSG00000079547(H2-DMb1);ENSMUSG00000041538(H2-Ob);ENSMUSG00000073421(H2-Ab1);ENSMUSG00000036594(H2-Aa);ENSMUSG00000060586(H2-Eb1);ENSMUSG00000031628(Casp3);ENSMUSG00000029156(Sgcb);ENSMUSG00000000157(Itgb2l);ENSMUSG00000032796(Lama1);ENSMUSG00000022865(Cxadr);ENSMUSG00000063694(Cycs);ENSM…
KO05323	Rheumatoid arthritis	86	0.34728092	1.1797413	0.14285715	1.0	ENSMUSG00000021250(Fos);ENSMUSG00000020566(Atp6v1c2);ENSMUSG00000052459(Atp6v1a);ENSMUSG00000021253(Tgfb3);ENSMUSG00000053375(Atp6v1e2);ENSMUSG00000031712(Il15);ENSMUSG00000055170(Ifng);ENSMUSG00000039217(Il18);ENSMUSG00000024121(Atp6v0c);ENSMUSG00000037649(H2-DMa);ENSMUSG00000037548(H2-DMb2);ENSMUSG00000079547(H2-DMb1);ENSMUSG00000041538(H2-Ob);ENSMUSG00000073421(H2-Ab1);ENSMUSG00000036594(H2-Aa…
KO00250	Alanine, aspartate and glutamate metabolism	38	0.39876637	1.1711181	0.2050633	1.0	ENSMUSG00000035936(Aldh5a1);ENSMUSG00000089678(Agxt2);ENSMUSG00000015961(Adss);ENSMUSG00000022751(Nit2);ENSMUSG00000063428(Ddo);ENSMUSG00000026473(Glul);ENSMUSG00000001773(Folh1);ENSMUSG00000025190(Got1);ENSMUSG00000026103(Gls);ENSMUSG00000057880(Abat);ENSMUSG00000031700(Gpt2);ENSMUSG00000070880(Gad1);ENSMUSG00000044005(Gls2);ENSMUSG00000011148(Adssl1);ENSMUSG00000022407(Adsl);ENSMUSG00000021794(…
KO05171	Coronavirus disease - COVID-19	231	0.3033604	1.1679355	0.10408922	1.0	ENSMUSG00000079105(C7);ENSMUSG00000041841(Rpl37);ENSMUSG00000021250(Fos);ENSMUSG00000022967(Ifnar1);ENSMUSG00000079641(Rpl39);ENSMUSG00000024927(Rela);ENSMUSG00000022149(C9);ENSMUSG00000052593(Adam17);ENSMUSG00000031639(Tlr3);ENSMUSG00000063358(Mapk1);ENSMUSG00000041417(Pik3r1);ENSMUSG00000024863(Mbl2);ENSMUSG00000060499(Rpl10l);ENSMUSG00000034892(Rps29);ENSMUSG00000032344(Cgas);ENSMUSG0000004975…
KO04640	Hematopoietic cell lineage	92	0.33565432	1.1617203	0.14371258	1.0	ENSMUSG00000024621(Csf1r);ENSMUSG00000000555(Itga5);ENSMUSG00000051839(Gypa);ENSMUSG00000003882(Il7r);ENSMUSG00000037649(H2-DMa);ENSMUSG00000037548(H2-DMb2);ENSMUSG00000079547(H2-DMb1);ENSMUSG00000041538(H2-Ob);ENSMUSG00000073421(H2-Ab1);ENSMUSG00000036594(H2-Aa);ENSMUSG00000060586(H2-Eb1);ENSMUSG00000030724(Cd19);ENSMUSG00000004609(Cd33);ENSMUSG00000038067(Csf3);ENSMUSG00000025014(Dntt);ENSMUSG0…
KO00565	Ether lipid metabolism	47	0.37718874	1.1577805	0.22135417	1.0	ENSMUSG00000021608(Lpcat1);ENSMUSG00000028517(Plpp3);ENSMUSG00000060002(Chpt1);ENSMUSG00000032854(Ugt8a);ENSMUSG00000038173(Enpp6);ENSMUSG00000060675(Plaat3);ENSMUSG00000098488(Pla2g4b);ENSMUSG00000050211(Pla2g4e);ENSMUSG00000070719(Pla2g4d);ENSMUSG00000046971(Pla2g4f);ENSMUSG00000021759(Plpp1);ENSMUSG00000022425(Enpp2);ENSMUSG00000033192(Lpcat2);ENSMUSG00000052160(Pld4);ENSMUSG00000023913(Pla2g7…
KO05014	Amyotrophic lateral sclerosis	365	0.28655103	1.1565831	0.057692308	0.9853158	ENSMUSG00000064341(mt-Nd1);ENSMUSG00000064345(mt-Nd2);ENSMUSG00000064351(mt-Co1);ENSMUSG00000064354(mt-Co2);ENSMUSG00000064356(mt-Atp8);ENSMUSG00000064357(mt-Atp6);ENSMUSG00000064358(mt-Co3);ENSMUSG00000064360(mt-Nd3);ENSMUSG00000065947(mt-Nd4l);ENSMUSG00000064363(mt-Nd4);ENSMUSG00000064367(mt-Nd5);ENSMUSG00000064368(mt-Nd6);ENSMUSG00000064370(mt-Cytb);ENSMUSG00000024603(Dctn4);ENSMUSG00000022820…
KO05016	Huntington disease	300	0.28951594	1.1456614	0.08530806	1.0	ENSMUSG00000064341(mt-Nd1);ENSMUSG00000064345(mt-Nd2);ENSMUSG00000064351(mt-Co1);ENSMUSG00000064354(mt-Co2);ENSMUSG00000064356(mt-Atp8);ENSMUSG00000064357(mt-Atp6);ENSMUSG00000064358(mt-Co3);ENSMUSG00000064360(mt-Nd3);ENSMUSG00000065947(mt-Nd4l);ENSMUSG00000064363(mt-Nd4);ENSMUSG00000064367(mt-Nd5);ENSMUSG00000064368(mt-Nd6);ENSMUSG00000064370(mt-Cytb);ENSMUSG00000024603(Dctn4);ENSMUSG00000022820…
KO05020	Prion disease	266	0.29117796	1.1405743	0.093495935	0.9985929	ENSMUSG00000064341(mt-Nd1);ENSMUSG00000064345(mt-Nd2);ENSMUSG00000064351(mt-Co1);ENSMUSG00000064354(mt-Co2);ENSMUSG00000064356(mt-Atp8);ENSMUSG00000064357(mt-Atp6);ENSMUSG00000064358(mt-Co3);ENSMUSG00000064360(mt-Nd3);ENSMUSG00000065947(mt-Nd4l);ENSMUSG00000064363(mt-Nd4);ENSMUSG00000064367(mt-Nd5);ENSMUSG00000064368(mt-Nd6);ENSMUSG00000064370(mt-Cytb);ENSMUSG00000022820(Ndufb4);ENSMUSG0000002281…
KO05208	Chemical carcinogenesis - reactive oxygen species	220	0.29871944	1.134231	0.11462451	0.99624944	ENSMUSG00000064341(mt-Nd1);ENSMUSG00000064345(mt-Nd2);ENSMUSG00000064351(mt-Co1);ENSMUSG00000064354(mt-Co2);ENSMUSG00000064356(mt-Atp8);ENSMUSG00000064357(mt-Atp6);ENSMUSG00000064358(mt-Co3);ENSMUSG00000064360(mt-Nd3);ENSMUSG00000065947(mt-Nd4l);ENSMUSG00000064363(mt-Nd4);ENSMUSG00000064367(mt-Nd5);ENSMUSG00000064368(mt-Nd6);ENSMUSG00000064370(mt-Cytb);ENSMUSG00000022820(Ndufb4);ENSMUSG0000002298…
KO04664	Fc epsilon RI signaling pathway	66	0.34140122	1.1237985	0.23463687	1.0	ENSMUSG00000063358(Mapk1);ENSMUSG00000041417(Pik3r1);ENSMUSG00000024122(Pdpk1);ENSMUSG00000019699(Akt3);ENSMUSG00000059923(Grb2);ENSMUSG00000034801(Sos2);ENSMUSG00000030742(Lat);ENSMUSG00000021457(Syk);ENSMUSG00000031264(Btk);ENSMUSG00000046709(Mapk10);ENSMUSG00000022610(Mapk12);ENSMUSG00000053137(Mapk11);ENSMUSG00000009621(Vav2);ENSMUSG00000030265(Kras);ENSMUSG00000039936(Pik3cd);ENSMUSG00000034…
KO04621	NOD-like receptor signaling pathway	204	0.2931669	1.119512	0.14516129	1.0	ENSMUSG00000021270(Hsp90aa1);ENSMUSG00000041849(Card6);ENSMUSG00000022967(Ifnar1);ENSMUSG00000022789(Dnm1l);ENSMUSG00000024927(Rela);ENSMUSG00000078945(Naip2);ENSMUSG00000071203(Naip5);ENSMUSG00000063358(Mapk1);ENSMUSG00000025860(Xiap);ENSMUSG00000021939(Ctsb);ENSMUSG00000029020(Mfn2);ENSMUSG00000039217(Il18);ENSMUSG00000021709(Erbin);ENSMUSG00000057672(Pkn1);ENSMUSG00000029468(P2rx7);ENSMUSG0000…
KO04929	GnRH secretion	64	0.33954477	1.0970999	0.2569061	1.0	ENSMUSG00000063358(Mapk1);ENSMUSG00000041417(Pik3r1);ENSMUSG00000019699(Akt3);ENSMUSG00000032034(Kcnj5);ENSMUSG00000015968(Cacna1d);ENSMUSG00000029304(Spp1);ENSMUSG00000031142(Cacna1f);ENSMUSG00000030265(Kras);ENSMUSG00000043301(Kcnj6);ENSMUSG00000039936(Pik3cd);ENSMUSG00000030287(Itpr2);ENSMUSG00000021055(Esr2);ENSMUSG00000027748(Trpc4);ENSMUSG00000078816(Prkcg);ENSMUSG00000041710(Trpc5);ENSMUSG…
KO04670	Leukocyte transendothelial migration	114	0.30853406	1.0958447	0.21893491	1.0	ENSMUSG00000035133(Arhgap5);ENSMUSG00000020580(Rock2);ENSMUSG00000027962(Vcam1);ENSMUSG00000037815(Ctnna1);ENSMUSG00000056917(Sipa1);ENSMUSG00000031990(Jam3);ENSMUSG00000052681(Rap1b);ENSMUSG00000041417(Pik3r1);ENSMUSG00000022132(Cldn10);ENSMUSG00000059456(Ptk2b);ENSMUSG00000026480(Ncf2);ENSMUSG00000060843(Ctnna3);ENSMUSG00000022610(Mapk12);ENSMUSG00000053137(Mapk11);ENSMUSG00000054892(Txk);ENSMU…
KO04940	Type I diabetes mellitus	61	0.33369422	1.0843388	0.26123595	1.0	ENSMUSG00000055170(Ifng);ENSMUSG00000024778(Fas);ENSMUSG00000037649(H2-DMa);ENSMUSG00000037548(H2-DMb2);ENSMUSG00000079547(H2-DMb1);ENSMUSG00000041538(H2-Ob);ENSMUSG00000073421(H2-Ab1);ENSMUSG00000036594(H2-Aa);ENSMUSG00000060586(H2-Eb1);ENSMUSG00000056553(Ptprn2);ENSMUSG00000027720(Il2);ENSMUSG00000037852(Cpe);ENSMUSG00000025980(Hspd1);ENSMUSG00000058124(H2-M10.3);ENSMUSG00000048231(H2-M10.4);EN…
KO04668	TNF signaling pathway	113	0.3005041	1.0743654	0.28362572	1.0	ENSMUSG00000025076(Casp7);ENSMUSG00000021367(Edn1);ENSMUSG00000021250(Fos);ENSMUSG00000022789(Dnm1l);ENSMUSG00000024927(Rela);ENSMUSG00000027962(Vcam1);ENSMUSG00000063358(Mapk1);ENSMUSG00000041417(Pik3r1);ENSMUSG00000031712(Il15);ENSMUSG00000019699(Akt3);ENSMUSG00000024778(Fas);ENSMUSG00000046709(Mapk10);ENSMUSG00000022610(Mapk12);ENSMUSG00000053137(Mapk11);ENSMUSG00000015461(Atf6b);ENSMUSG000000…
KO04950	Maturity onset diabetes of the young	27	0.39673823	1.0666505	0.35180724	1.0	ENSMUSG00000041681(Iapp);ENSMUSG00000035187(Nkx6-1);ENSMUSG00000052271(Bhlha15);ENSMUSG00000019900(Rfx6);ENSMUSG00000040891(Foxa3);ENSMUSG00000029644(Pdx1);ENSMUSG00000035804(Ins1);ENSMUSG00000022528(Hes1);ENSMUSG00000024986(Hhex);ENSMUSG00000027690(Slc2a2);ENSMUSG00000017688(Hnf4g);ENSMUSG00000047591(Mafa);ENSMUSG00000020679(Hnf1b);ENSMUSG00000026398(Nr5a2);ENSMUSG00000017950(Hnf4a);ENSMUSG00000…
KO05322	Systemic lupus erythematosus	141	0.29212347	1.0598122	0.29846153	1.0	ENSMUSG00000094881(H2al2c);ENSMUSG00000095573(H2al2b);ENSMUSG00000069307(H2bc23);ENSMUSG00000094248(H2ac23);ENSMUSG00000069306(H4c17);ENSMUSG00000069305(H4c18);ENSMUSG00000094777(H2ac24);ENSMUSG00000069303(H2bc24);ENSMUSG00000079105(C7);ENSMUSG00000069302(H2ac12);ENSMUSG00000062727(H2bc12);ENSMUSG00000060639(H4c9);ENSMUSG00000069301(H2ac11);ENSMUSG00000069300(H2bc11);ENSMUSG00000069310(H3c3);ENSM…
KO04380	Osteoclast differentiation	123	0.2890998	1.0538437	0.27639753	1.0	ENSMUSG00000024621(Csf1r);ENSMUSG00000024912(Fosl1);ENSMUSG00000021250(Fos);ENSMUSG00000038128(Camk4);ENSMUSG00000022967(Ifnar1);ENSMUSG00000022965(Ifngr2);ENSMUSG00000024927(Rela);ENSMUSG00000023992(Trem2);ENSMUSG00000063358(Mapk1);ENSMUSG00000041417(Pik3r1);ENSMUSG00000000409(Lck);ENSMUSG00000055170(Ifng);ENSMUSG00000019699(Akt3);ENSMUSG00000031257(Nox1);ENSMUSG00000059923(Grb2);ENSMUSG00000026…
KO04932	Non-alcoholic fatty liver disease	154	0.28850275	1.0532092	0.30461538	1.0	ENSMUSG00000064351(mt-Co1);ENSMUSG00000064354(mt-Co2);ENSMUSG00000064358(mt-Co3);ENSMUSG00000064370(mt-Cytb);ENSMUSG00000022820(Ndufb4);ENSMUSG00000022812(Gsk3b);ENSMUSG00000025076(Casp7);ENSMUSG00000050697(Prkaa1);ENSMUSG00000021250(Fos);ENSMUSG00000031231(Cox7b);ENSMUSG00000022450(Ndufa6);ENSMUSG00000016427(Ndufa1);ENSMUSG00000024927(Rela);ENSMUSG00000022354(Ndufb9);ENSMUSG00000027673(Ndufb5);E…
KO04660	T cell receptor signaling pathway	103	0.29940623	1.0473636	0.3372434	1.0	ENSMUSG00000022812(Gsk3b);ENSMUSG00000021250(Fos);ENSMUSG00000024927(Rela);ENSMUSG00000063358(Mapk1);ENSMUSG00000031902(Nfatc3);ENSMUSG00000041417(Pik3r1);ENSMUSG00000000409(Lck);ENSMUSG00000032688(Malt1);ENSMUSG00000055170(Ifng);ENSMUSG00000024122(Pdpk1);ENSMUSG00000019699(Akt3);ENSMUSG00000022637(Cblb);ENSMUSG00000059923(Grb2);ENSMUSG00000034801(Sos2);ENSMUSG00000030742(Lat);ENSMUSG00000046709(…
KO05160	Hepatitis C	159	0.28550437	1.0442232	0.3267974	1.0	ENSMUSG00000022812(Gsk3b);ENSMUSG00000022967(Ifnar1);ENSMUSG00000024927(Rela);ENSMUSG00000022346(Myc);ENSMUSG00000076432(Ywhaq);ENSMUSG00000031639(Tlr3);ENSMUSG00000063358(Mapk1);ENSMUSG00000041417(Pik3r1);ENSMUSG00000022132(Cldn10);ENSMUSG00000031668(Eif2ak3);ENSMUSG00000055170(Ifng);ENSMUSG00000022383(Ppara);ENSMUSG00000040274(Cdk6);ENSMUSG00000019699(Akt3);ENSMUSG00000024778(Fas);ENSMUSG000000…
KO04014	Ras signaling pathway	231	0.2682812	1.032385	0.33941606	1.0	ENSMUSG00000002489(Tiam1);ENSMUSG00000024620(Pdgfrb);ENSMUSG00000024621(Csf1r);ENSMUSG00000004791(Pgf);ENSMUSG00000031230(Fgf16);ENSMUSG00000024927(Rela);ENSMUSG00000021974(Fgf9);ENSMUSG00000036438(Calm2);ENSMUSG00000063358(Mapk1);ENSMUSG00000052681(Rap1b);ENSMUSG00000031714(Gab1);ENSMUSG00000041417(Pik3r1);ENSMUSG00000017831(Rab5a);ENSMUSG00000019699(Akt3);ENSMUSG00000032035(Ets1);ENSMUSG0000002…
KO04620	Toll-like receptor signaling pathway	99	0.29371986	1.0162181	0.35582823	1.0	ENSMUSG00000021250(Fos);ENSMUSG00000022967(Ifnar1);ENSMUSG00000024927(Rela);ENSMUSG00000031639(Tlr3);ENSMUSG00000063358(Mapk1);ENSMUSG00000041417(Pik3r1);ENSMUSG00000045322(Tlr9);ENSMUSG00000019699(Akt3);ENSMUSG00000032041(Tirap);ENSMUSG00000027995(Tlr2);ENSMUSG00000046709(Mapk10);ENSMUSG00000022610(Mapk12);ENSMUSG00000053137(Mapk11);ENSMUSG00000020115(Tbk1);ENSMUSG00000021408(Ripk1);ENSMUSG00000…
KO00260	Glycine, serine and threonine metabolism	41	0.34730768	1.0160352	0.43490306	1.0	ENSMUSG00000053644(Aldh7a1);ENSMUSG00000025270(Alas2);ENSMUSG00000020258(Glyctk);ENSMUSG00000021953(Tdh);ENSMUSG00000032786(Alas1);ENSMUSG00000015970(Chdh);ENSMUSG00000024827(Gldc);ENSMUSG00000089678(Agxt2);ENSMUSG00000009614(Sardh);ENSMUSG00000011752(Pgam1);ENSMUSG00000034424(Gcsh);ENSMUSG00000024640(Psat1);ENSMUSG00000025403(Shmt2);ENSMUSG00000074768(Bhmt);ENSMUSG00000042102(Dmgdh);ENSMUSG00000…
KO04612	Antigen processing and presentation	81	0.30029517	1.0146033	0.4071856	1.0	ENSMUSG00000021270(Hsp90aa1);ENSMUSG00000023994(Nfya);ENSMUSG00000021939(Ctsb);ENSMUSG00000055170(Ifng);ENSMUSG00000037649(H2-DMa);ENSMUSG00000037548(H2-DMb2);ENSMUSG00000079547(H2-DMb1);ENSMUSG00000037321(Tap1);ENSMUSG00000024339(Tap2);ENSMUSG00000041538(H2-Ob);ENSMUSG00000073421(H2-Ab1);ENSMUSG00000036594(H2-Aa);ENSMUSG00000060586(H2-Eb1);ENSMUSG00000028558(Calr4);ENSMUSG00000059970(Hspa2);ENSM…
KO05330	Allograft rejection	54	0.32410967	1.01407	0.40837696	1.0	ENSMUSG00000055170(Ifng);ENSMUSG00000024778(Fas);ENSMUSG00000037649(H2-DMa);ENSMUSG00000037548(H2-DMb2);ENSMUSG00000079547(H2-DMb1);ENSMUSG00000041538(H2-Ob);ENSMUSG00000073421(H2-Ab1);ENSMUSG00000036594(H2-Aa);ENSMUSG00000060586(H2-Eb1);ENSMUSG00000027720(Il2);ENSMUSG00000058124(H2-M10.3);ENSMUSG00000048231(H2-M10.4);ENSMUSG00000037537(H2-M11);ENSMUSG00000016206(H2-M3);ENSMUSG00000004296(Il12b);…
KO05134	Legionellosis	60	0.31761304	1.0124465	0.44973546	1.0	ENSMUSG00000025076(Casp7);ENSMUSG00000024927(Rela);ENSMUSG00000078945(Naip2);ENSMUSG00000071203(Naip5);ENSMUSG00000039217(Il18);ENSMUSG00000037742(Eef1a1);ENSMUSG00000027995(Tlr2);ENSMUSG00000024164(C3);ENSMUSG00000031628(Casp3);ENSMUSG00000019979(Apaf1);ENSMUSG00000039005(Tlr4);ENSMUSG00000000157(Itgb2l);ENSMUSG00000063694(Cycs);ENSMUSG00000059970(Hspa2);ENSMUSG00000025225(Nfkb2);ENSMUSG00000039…
KO04960	Aldosterone-regulated sodium reabsorption	38	0.3415444	1.0102859	0.44862154	1.0	ENSMUSG00000031618(Nr3c2);ENSMUSG00000016327(Atp1b4);ENSMUSG00000024589(Nedd4l);ENSMUSG00000063358(Mapk1);ENSMUSG00000041417(Pik3r1);ENSMUSG00000024122(Pdpk1);ENSMUSG00000041248(Kcnj1);ENSMUSG00000020053(Igf1);ENSMUSG00000030265(Kras);ENSMUSG00000039936(Pik3cd);ENSMUSG00000002504(Nherf2);ENSMUSG00000078816(Prkcg);ENSMUSG00000047281(Sfn);ENSMUSG00000033161(Atp1a1);ENSMUSG00000035804(Ins1);ENSMUSG0…
KO05231	Choline metabolism in cancer	98	0.29160565	1.0098764	0.41061452	1.0	ENSMUSG00000024867(Pip5k1b);ENSMUSG00000024620(Pdgfrb);ENSMUSG00000021250(Fos);ENSMUSG00000063358(Mapk1);ENSMUSG00000028517(Plpp3);ENSMUSG00000041417(Pik3r1);ENSMUSG00000024122(Pdpk1);ENSMUSG00000023945(Slc5a7);ENSMUSG00000019699(Akt3);ENSMUSG00000028991(Mtor);ENSMUSG00000028019(Pdgfc);ENSMUSG00000059923(Grb2);ENSMUSG00000034801(Sos2);ENSMUSG00000060002(Chpt1);ENSMUSG00000046709(Mapk10);ENSMUSG00…
KO04723	Retrograde endocannabinoid signaling	146	0.27372652	1.0018823	0.4198718	1.0	ENSMUSG00000064341(mt-Nd1);ENSMUSG00000064345(mt-Nd2);ENSMUSG00000064360(mt-Nd3);ENSMUSG00000065947(mt-Nd4l);ENSMUSG00000064363(mt-Nd4);ENSMUSG00000064367(mt-Nd5);ENSMUSG00000064368(mt-Nd6);ENSMUSG00000022820(Ndufb4);ENSMUSG00000031340(Gabre);ENSMUSG00000031343(Gabra3);ENSMUSG00000021536(Adcy2);ENSMUSG00000022450(Ndufa6);ENSMUSG00000016427(Ndufa1);ENSMUSG00000022354(Ndufb9);ENSMUSG00000027673(Ndu…
KO05169	Epstein-Barr virus infection	221	0.25654176	0.99332356	0.44280443	1.0	ENSMUSG00000022967(Ifnar1);ENSMUSG00000024927(Rela);ENSMUSG00000022346(Myc);ENSMUSG00000020184(Mdm2);ENSMUSG00000041417(Pik3r1);ENSMUSG00000028800(Hdac1);ENSMUSG00000040274(Cdk6);ENSMUSG00000019699(Akt3);ENSMUSG00000024778(Fas);ENSMUSG00000037649(H2-DMa);ENSMUSG00000016477(E2f3);ENSMUSG00000037548(H2-DMb2);ENSMUSG00000079547(H2-DMb1);ENSMUSG00000037321(Tap1);ENSMUSG00000024339(Tap2);ENSMUSG000000…
KO00790	Folate biosynthesis	26	0.35572243	0.9848278	0.465	1.0	ENSMUSG00000064120(Mocs1);ENSMUSG00000032067(Pts);ENSMUSG00000020051(Pah);ENSMUSG00000047454(Gphn);ENSMUSG00000015536(Mocs2);ENSMUSG00000021707(Dhfr);ENSMUSG00000026246(Alppl2);ENSMUSG00000079440(Alpi);ENSMUSG00000036500(Akp3);ENSMUSG00000039616(Mocos);ENSMUSG00000006764(Tph2);ENSMUSG00000033735(Spr);ENSMUSG00000020098(Pcbd1);ENSMUSG00000037580(Gch1);ENSMUSG00000021496(Pcbd2);ENSMUSG00000051483(C…
KO04936	Alcoholic liver disease	139	0.2706491	0.9846668	0.5	1.0	ENSMUSG00000053644(Aldh7a1);ENSMUSG00000020593(Lpin1);ENSMUSG00000022812(Gsk3b);ENSMUSG00000050697(Prkaa1);ENSMUSG00000024927(Rela);ENSMUSG00000054422(Fabp1);ENSMUSG00000022383(Ppara);ENSMUSG00000019699(Akt3);ENSMUSG00000024778(Fas);ENSMUSG00000024900(Cpt1a);ENSMUSG00000020063(Sirt1);ENSMUSG00000032041(Tirap);ENSMUSG00000046709(Mapk10);ENSMUSG00000062908(Acadm);ENSMUSG00000022610(Mapk12);ENSMUSG0…
KO04530	Tight junction	163	0.2589889	0.9682758	0.47962382	1.0	ENSMUSG00000024812(Tjp2);ENSMUSG00000002489(Tiam1);ENSMUSG00000018830(Myh11);ENSMUSG00000050697(Prkaa1);ENSMUSG00000020580(Rock2);ENSMUSG00000005699(Pard6a);ENSMUSG00000024589(Nedd4l);ENSMUSG00000031990(Jam3);ENSMUSG00000062232(Rapgef2);ENSMUSG00000021944(Gata4);ENSMUSG00000022132(Cldn10);ENSMUSG00000022952(Runx1);ENSMUSG00000029465(Arpc3);ENSMUSG00000015968(Cacna1d);ENSMUSG00000008475(Arpc5);ENS…
KO04613	Neutrophil extracellular trap formation	200	0.24988717	0.9593588	0.62541807	1.0	ENSMUSG00000094881(H2al2c);ENSMUSG00000095573(H2al2b);ENSMUSG00000069307(H2bc23);ENSMUSG00000094248(H2ac23);ENSMUSG00000069306(H4c17);ENSMUSG00000069305(H4c18);ENSMUSG00000094777(H2ac24);ENSMUSG00000069303(H2bc24);ENSMUSG00000069302(H2ac12);ENSMUSG00000062727(H2bc12);ENSMUSG00000060639(H4c9);ENSMUSG00000069301(H2ac11);ENSMUSG00000069300(H2bc11);ENSMUSG00000069310(H3c3);ENSMUSG00000075031(H2bc3);E…
KO03020	RNA polymerase	32	0.3307009	0.949859	0.5540897	1.0	ENSMUSG00000049553(Polr1a);ENSMUSG00000020561(Polr1f);ENSMUSG00000035834(Polr3g);ENSMUSG00000045996(Polr2k);ENSMUSG00000021018(Polr2h);ENSMUSG00000028099(Polr3c);ENSMUSG00000029642(Polr1d);ENSMUSG00000047649(Polr1g);ENSMUSG00000033020(Polr2f);ENSMUSG00000031783(Polr2c);ENSMUSG00000024258(Polr2d);ENSMUSG00000022476(Polr3h);ENSMUSG00000071662(Polr2g);ENSMUSG00000067148(Polr1c);ENSMUSG00000025280(Po…
KO00910	Nitrogen metabolism	17	0.38023636	0.9318599	0.5710956	1.0	ENSMUSG00000090236(Car15);ENSMUSG00000026473(Glul);ENSMUSG00000028972(Car6);ENSMUSG00000038526(Car14);ENSMUSG00000031373(Car5b);ENSMUSG00000027555(Car13);ENSMUSG00000027556(Car1);ENSMUSG00000027559(Car3);ENSMUSG00000027562(Car2);ENSMUSG00000021794(Glud1);ENSMUSG00000025317(Car5a);ENSMUSG00000032373(Car12);ENSMUSG00000025991(Cps1);ENSMUSG00000041261(Car8);ENSMUSG00000028463(Car9);ENSMUSG0000003188…
KO04728	Dopaminergic synapse	132	0.2581169	0.93012	0.650165	1.0	ENSMUSG00000017843(Ppp2r5c);ENSMUSG00000022812(Gsk3b);ENSMUSG00000021022(Ppp2r3c);ENSMUSG00000021250(Fos);ENSMUSG00000022705(Drd3);ENSMUSG00000021609(Slc6a3);ENSMUSG00000036438(Calm2);ENSMUSG00000001986(Gria3);ENSMUSG00000025094(Slc18a2);ENSMUSG00000033981(Gria2);ENSMUSG00000019699(Akt3);ENSMUSG00000032034(Kcnj5);ENSMUSG00000024777(Ppp2r5b);ENSMUSG00000024524(Gnal);ENSMUSG00000015968(Cacna1d);ENS…
KO04151	PI3K-Akt signaling pathway	357	0.2322796	0.92965937	0.7911111	1.0	ENSMUSG00000017843(Ppp2r5c);ENSMUSG00000021270(Hsp90aa1);ENSMUSG00000022812(Gsk3b);ENSMUSG00000024620(Pdgfrb);ENSMUSG00000024621(Csf1r);ENSMUSG00000050697(Prkaa1);ENSMUSG00000021022(Ppp2r3c);ENSMUSG00000004791(Pgf);ENSMUSG00000031230(Fgf16);ENSMUSG00000000555(Itga5);ENSMUSG00000022967(Ifnar1);ENSMUSG00000024927(Rela);ENSMUSG00000021974(Fgf9);ENSMUSG00000049929(Lpar4);ENSMUSG00000022146(Osmr);ENSM…
KO04650	Natural killer cell mediated cytotoxicity	112	0.26022992	0.9206205	0.6459627	1.0	ENSMUSG00000022967(Ifnar1);ENSMUSG00000022965(Ifngr2);ENSMUSG00000063358(Mapk1);ENSMUSG00000041417(Pik3r1);ENSMUSG00000005696(Sh2d1a);ENSMUSG00000000409(Lck);ENSMUSG00000055170(Ifng);ENSMUSG00000024778(Fas);ENSMUSG00000059456(Ptk2b);ENSMUSG00000059923(Grb2);ENSMUSG00000034801(Sos2);ENSMUSG00000021448(Shc3);ENSMUSG00000030742(Lat);ENSMUSG00000021457(Syk);ENSMUSG00000031628(Casp3);ENSMUSG0000000962…
KO00600	Sphingolipid metabolism	49	0.29199293	0.90638465	0.62032086	1.0	ENSMUSG00000056124(B4galt6);ENSMUSG00000031591(Asah1);ENSMUSG00000028517(Plpp3);ENSMUSG00000031906(Smpd3);ENSMUSG00000024887(Asah2);ENSMUSG00000040451(Sgms1);ENSMUSG00000005899(Smpd4);ENSMUSG00000035891(Cerk);ENSMUSG00000032908(Sgpp2);ENSMUSG00000021003(Galc);ENSMUSG00000031266(Gla);ENSMUSG00000021468(Sptlc1);ENSMUSG00000045019(Acer1);ENSMUSG00000032854(Ugt8a);ENSMUSG00000022620(Arsa);ENSMUSG0000…
KO04966	Collecting duct acid secretion	27	0.33574045	0.90347743	0.6302083	1.0	ENSMUSG00000020566(Atp6v1c2);ENSMUSG00000052459(Atp6v1a);ENSMUSG00000053375(Atp6v1e2);ENSMUSG00000017756(Slc12a7);ENSMUSG00000024121(Atp6v0c);ENSMUSG00000031449(Atp4b);ENSMUSG00000039105(Atp6v1g1);ENSMUSG00000021114(Atp6v1d);ENSMUSG00000006273(Atp6v1b2);ENSMUSG00000006269(Atp6v1b1);ENSMUSG00000015575(Atp6v0e);ENSMUSG00000027562(Car2);ENSMUSG00000001750(Tcirg1);ENSMUSG00000038023(Atp6v0a2);ENSMUSG…
KO04921	Oxytocin signaling pathway	152	0.24404661	0.9002357	0.7491961	1.0	ENSMUSG00000050697(Prkaa1);ENSMUSG00000020580(Rock2);ENSMUSG00000021250(Fos);ENSMUSG00000021536(Adcy2);ENSMUSG00000038128(Camk4);ENSMUSG00000036438(Calm2);ENSMUSG00000063358(Mapk1);ENSMUSG00000021933(Gucy1b2);ENSMUSG00000021991(Cacna2d3);ENSMUSG00000031902(Nfatc3);ENSMUSG00000041616(Nppa);ENSMUSG00000032034(Kcnj5);ENSMUSG00000028005(Gucy1b1);ENSMUSG00000033910(Gucy1a1);ENSMUSG00000015968(Cacna1d)…
KO04926	Relaxin signaling pathway	129	0.25081593	0.89894	0.77675843	1.0	ENSMUSG00000021367(Edn1);ENSMUSG00000021250(Fos);ENSMUSG00000021536(Adcy2);ENSMUSG00000024927(Rela);ENSMUSG00000022122(Ednrb);ENSMUSG00000063358(Mapk1);ENSMUSG00000039097(Rln1);ENSMUSG00000041417(Pik3r1);ENSMUSG00000034009(Rxfp1);ENSMUSG00000019699(Akt3);ENSMUSG00000035783(Acta2);ENSMUSG00000059923(Grb2);ENSMUSG00000060735(Rxfp3);ENSMUSG00000034801(Sos2);ENSMUSG00000021448(Shc3);ENSMUSG0000002966…
KO04923	Regulation of lipolysis in adipocytes	56	0.2816367	0.897426	0.6780627	1.0	ENSMUSG00000035283(Adrb1);ENSMUSG00000045730(Adrb2);ENSMUSG00000021536(Adcy2);ENSMUSG00000041417(Pik3r1);ENSMUSG00000041616(Nppa);ENSMUSG00000052920(Prkg1);ENSMUSG00000020963(Tshr);ENSMUSG00000033174(Mgll);ENSMUSG00000019699(Akt3);ENSMUSG00000040016(Ptger3);ENSMUSG00000039936(Pik3cd);ENSMUSG00000060675(Plaat3);ENSMUSG00000029819(Npy);ENSMUSG00000032562(Gnai2);ENSMUSG00000054667(Irs4);ENSMUSG00000…
KO04930	Type II diabetes mellitus	48	0.2889956	0.8953623	0.62628865	1.0	ENSMUSG00000048379(Socs4);ENSMUSG00000063358(Mapk1);ENSMUSG00000041417(Pik3r1);ENSMUSG00000028991(Mtor);ENSMUSG00000015968(Cacna1d);ENSMUSG00000046709(Mapk10);ENSMUSG00000021948(Prkcd);ENSMUSG00000039936(Pik3cd);ENSMUSG00000034656(Cacna1a);ENSMUSG00000000628(Hk2);ENSMUSG00000020027(Socs2);ENSMUSG00000054667(Irs4);ENSMUSG00000031537(Ikbkb);ENSMUSG00000029644(Pdx1);ENSMUSG00000022878(Adipoq);ENSMUS…
KO04071	Sphingolipid signaling pathway	121	0.25074047	0.8948416	0.75666666	1.0	ENSMUSG00000017843(Ppp2r5c);ENSMUSG00000021022(Ppp2r3c);ENSMUSG00000020580(Rock2);ENSMUSG00000024927(Rela);ENSMUSG00000031591(Asah1);ENSMUSG00000063358(Mapk1);ENSMUSG00000041417(Pik3r1);ENSMUSG00000024122(Pdpk1);ENSMUSG00000024887(Asah2);ENSMUSG00000040451(Sgms1);ENSMUSG00000019699(Akt3);ENSMUSG00000024777(Ppp2r5b);ENSMUSG00000067586(S1pr3);ENSMUSG00000032908(Sgpp2);ENSMUSG00000032058(Ppp2r1b);EN…
KO00563	Glycosylphosphatidylinositol (GPI)-anchor biosynthesis	26	0.32911122	0.89067304	0.62724936	1.0	ENSMUSG00000024145(Pigf);ENSMUSG00000021340(Gpld1);ENSMUSG00000022940(Pigp);ENSMUSG00000062526(Mppe1);ENSMUSG00000039047(Pigk);ENSMUSG00000031381(Piga);ENSMUSG00000029263(Pigg);ENSMUSG00000021120(Pigh);ENSMUSG00000073678(Pgap1);ENSMUSG00000043257(Pigv);ENSMUSG00000038383(Pigu);ENSMUSG00000045625(Pigz);ENSMUSG00000023791(Pigx);ENSMUSG00000026698(Pigc);ENSMUSG00000014245(Pigl);ENSMUSG00000022561(Gp…
KO04611	Platelet activation	123	0.24967867	0.8865657	0.7649007	1.0	ENSMUSG00000020580(Rock2);ENSMUSG00000021536(Adcy2);ENSMUSG00000063358(Mapk1);ENSMUSG00000021933(Gucy1b2);ENSMUSG00000052681(Rap1b);ENSMUSG00000041417(Pik3r1);ENSMUSG00000052920(Prkg1);ENSMUSG00000019699(Akt3);ENSMUSG00000028005(Gucy1b1);ENSMUSG00000033910(Gucy1a1);ENSMUSG00000033860(Fgg);ENSMUSG00000028001(Fga);ENSMUSG00000044951(Mylk4);ENSMUSG00000033831(Fgb);ENSMUSG00000029661(Col1a2);ENSMUSG0…
KO05167	Kaposi sarcoma-associated herpesvirus infection	216	0.23079222	0.8823114	0.8664122	1.0	ENSMUSG00000022812(Gsk3b);ENSMUSG00000033628(Pik3c3);ENSMUSG00000021250(Fos);ENSMUSG00000022967(Ifnar1);ENSMUSG00000024927(Rela);ENSMUSG00000037526(Atg14);ENSMUSG00000022346(Myc);ENSMUSG00000022667(Cd200r1);ENSMUSG00000062082(Cd200r4);ENSMUSG00000090176(Cd200r2);ENSMUSG00000036438(Calm2);ENSMUSG00000036172(Cd200r3);ENSMUSG00000031639(Tlr3);ENSMUSG00000022663(Atg3);ENSMUSG00000063358(Mapk1);ENSMUS…
KO04260	Cardiac muscle contraction	87	0.261387	0.8813633	0.7507599	1.0	ENSMUSG00000064351(mt-Co1);ENSMUSG00000064354(mt-Co2);ENSMUSG00000064358(mt-Co3);ENSMUSG00000064370(mt-Cytb);ENSMUSG00000031231(Cox7b);ENSMUSG00000016327(Atp1b4);ENSMUSG00000021991(Cacna2d3);ENSMUSG00000038462(Uqcrfs1);ENSMUSG00000019787(Trdn);ENSMUSG00000015968(Cacna1d);ENSMUSG00000029467(Atp2a2);ENSMUSG00000032330(Cox7a2);ENSMUSG00000049387(Cox7b2);ENSMUSG00000030730(Atp2a1);ENSMUSG00000031142(…
KO04610	Complement and coagulation cascades	91	0.2562278	0.8790716	0.771261	1.0	ENSMUSG00000079105(C7);ENSMUSG00000024386(Proc);ENSMUSG00000022149(C9);ENSMUSG00000031645(F11);ENSMUSG00000109764(Klkb1);ENSMUSG00000024863(Mbl2);ENSMUSG00000022037(Clu);ENSMUSG00000038224(Serpinf2);ENSMUSG00000028979(Masp2);ENSMUSG00000031443(F7);ENSMUSG00000033860(Fgg);ENSMUSG00000028001(Fga);ENSMUSG00000031444(F10);ENSMUSG00000055172(C1ra);ENSMUSG00000033831(Fgb);ENSMUSG00000038521(C1s1);ENSMU…
KO04662	B cell receptor signaling pathway	76	0.261757	0.8674091	0.7827298	1.0	ENSMUSG00000022812(Gsk3b);ENSMUSG00000021250(Fos);ENSMUSG00000024927(Rela);ENSMUSG00000063358(Mapk1);ENSMUSG00000031902(Nfatc3);ENSMUSG00000041417(Pik3r1);ENSMUSG00000032688(Malt1);ENSMUSG00000019699(Akt3);ENSMUSG00000059923(Grb2);ENSMUSG00000034801(Sos2);ENSMUSG00000021457(Syk);ENSMUSG00000031264(Btk);ENSMUSG00000030724(Cd19);ENSMUSG00000009621(Vav2);ENSMUSG00000030265(Kras);ENSMUSG00000022092(P…
KO05164	Influenza A	169	0.23384777	0.8639762	0.87539935	1.0	ENSMUSG00000022967(Ifnar1);ENSMUSG00000022965(Ifngr2);ENSMUSG00000024927(Rela);ENSMUSG00000031639(Tlr3);ENSMUSG00000063358(Mapk1);ENSMUSG00000024789(Jak2);ENSMUSG00000041417(Pik3r1);ENSMUSG00000055170(Ifng);ENSMUSG00000022136(Dnajc3);ENSMUSG00000024810(Il33);ENSMUSG00000003731(Kpna6);ENSMUSG00000039217(Il18);ENSMUSG00000040274(Cdk6);ENSMUSG00000019699(Akt3);ENSMUSG00000024778(Fas);ENSMUSG00000005…
KO05012	Parkinson disease	262	0.2208677	0.8627935	0.94921875	1.0	ENSMUSG00000064341(mt-Nd1);ENSMUSG00000064345(mt-Nd2);ENSMUSG00000064351(mt-Co1);ENSMUSG00000064354(mt-Co2);ENSMUSG00000064356(mt-Atp8);ENSMUSG00000064357(mt-Atp6);ENSMUSG00000064358(mt-Co3);ENSMUSG00000064360(mt-Nd3);ENSMUSG00000065947(mt-Nd4l);ENSMUSG00000064363(mt-Nd4);ENSMUSG00000064367(mt-Nd5);ENSMUSG00000064368(mt-Nd6);ENSMUSG00000064370(mt-Cytb);ENSMUSG00000069053(Uba1y);ENSMUSG00000022820…
KO03022	Basal transcription factors	43	0.28885826	0.8605285	0.7085427	1.0	ENSMUSG00000024382(Ercc3);ENSMUSG00000047242(Taf9b);ENSMUSG00000024154(Gtf2a1l);ENSMUSG00000020962(Gtf2a1);ENSMUSG00000051316(Taf7);ENSMUSG00000009596(Taf7l);ENSMUSG00000002658(Gtf2f1);ENSMUSG00000039117(Taf4);ENSMUSG00000021103(Mnat1);ENSMUSG00000028899(Taf12);ENSMUSG00000034345(Gtf2h5);ENSMUSG00000021548(Ccnh);ENSMUSG00000054321(Taf4b);ENSMUSG00000037343(Taf2);ENSMUSG00000025049(Taf5);ENSMUSG00…
KO04713	Circadian entrainment	98	0.24638745	0.8599878	0.8328612	1.0	ENSMUSG00000021250(Fos);ENSMUSG00000021536(Adcy2);ENSMUSG00000054764(Mtnr1a);ENSMUSG00000036438(Calm2);ENSMUSG00000063358(Mapk1);ENSMUSG00000021933(Gucy1b2);ENSMUSG00000001986(Gria3);ENSMUSG00000024256(Adcyap1);ENSMUSG00000052920(Prkg1);ENSMUSG00000033981(Gria2);ENSMUSG00000032034(Kcnj5);ENSMUSG00000028005(Gucy1b1);ENSMUSG00000033910(Gucy1a1);ENSMUSG00000015968(Cacna1d);ENSMUSG00000001175(Calm1);…
KO04010	MAPK signaling pathway	294	0.21549167	0.8591728	0.9628099	1.0	ENSMUSG00000024620(Pdgfrb);ENSMUSG00000024621(Csf1r);ENSMUSG00000004791(Pgf);ENSMUSG00000031230(Fgf16);ENSMUSG00000021250(Fos);ENSMUSG00000024383(Map3k2);ENSMUSG00000021253(Tgfb3);ENSMUSG00000024927(Rela);ENSMUSG00000021974(Fgf9);ENSMUSG00000022346(Myc);ENSMUSG00000063358(Mapk1);ENSMUSG00000004054(Map3k11);ENSMUSG00000052681(Rap1b);ENSMUSG00000021991(Cacna2d3);ENSMUSG00000031902(Nfatc3);ENSMUSG00…
KO05218	Melanoma	72	0.2582057	0.8524416	0.7938719	1.0	ENSMUSG00000024620(Pdgfrb);ENSMUSG00000031230(Fgf16);ENSMUSG00000021974(Fgf9);ENSMUSG00000020184(Mdm2);ENSMUSG00000063358(Mapk1);ENSMUSG00000041417(Pik3r1);ENSMUSG00000040274(Cdk6);ENSMUSG00000019699(Akt3);ENSMUSG00000016477(E2f3);ENSMUSG00000028019(Pdgfc);ENSMUSG00000020053(Igf1);ENSMUSG00000021453(Gadd45g);ENSMUSG00000050917(Fgf4);ENSMUSG00000037225(Fgf2);ENSMUSG00000030265(Kras);ENSMUSG0000003…
KO04931	Insulin resistance	109	0.23722123	0.8455992	0.8720238	1.0	ENSMUSG00000024600(Slc27a6);ENSMUSG00000022812(Gsk3b);ENSMUSG00000033871(Ppargc1b);ENSMUSG00000050697(Prkaa1);ENSMUSG00000033083(Tbc1d4);ENSMUSG00000024927(Rela);ENSMUSG00000030244(Gys2);ENSMUSG00000041417(Pik3r1);ENSMUSG00000024122(Pdpk1);ENSMUSG00000022383(Ppara);ENSMUSG00000019699(Akt3);ENSMUSG00000028991(Mtor);ENSMUSG00000024900(Cpt1a);ENSMUSG00000046709(Mapk10);ENSMUSG00000032648(Pygm);ENSMU…
KO03420	Nucleotide excision repair	43	0.275043	0.84439623	0.7844156	1.0	ENSMUSG00000024382(Ercc3);ENSMUSG00000031095(Cul4b);ENSMUSG00000020974(Pole2);ENSMUSG00000000751(Rpa1);ENSMUSG00000026048(Ercc5);ENSMUSG00000031446(Cul4a);ENSMUSG00000030094(Xpc);ENSMUSG00000021694(Ercc8);ENSMUSG00000021103(Mnat1);ENSMUSG00000030042(Pole4);ENSMUSG00000038644(Pold1);ENSMUSG00000024740(Ddb1);ENSMUSG00000034345(Gtf2h5);ENSMUSG00000028884(Rpa2);ENSMUSG00000021548(Ccnh);ENSMUSG0000002…
KO04915	Estrogen signaling pathway	134	0.23418409	0.84357065	0.8993902	1.0	ENSMUSG00000021270(Hsp90aa1);ENSMUSG00000021250(Fos);ENSMUSG00000021536(Adcy2);ENSMUSG00000036438(Calm2);ENSMUSG00000063358(Mapk1);ENSMUSG00000041417(Pik3r1);ENSMUSG00000020048(Hsp90b1);ENSMUSG00000019699(Akt3);ENSMUSG00000032034(Kcnj5);ENSMUSG00000059923(Grb2);ENSMUSG00000034801(Sos2);ENSMUSG00000021448(Shc3);ENSMUSG00000015461(Atf6b);ENSMUSG00000001175(Calm1);ENSMUSG00000021948(Prkcd);ENSMUSG00…
KO04927	Cortisol synthesis and secretion	72	0.25787517	0.8432698	0.8202247	1.0	ENSMUSG00000039956(Mrap);ENSMUSG00000021536(Adcy2);ENSMUSG00000049115(Agtr1a);ENSMUSG00000015968(Cacna1d);ENSMUSG00000045569(Mc2r);ENSMUSG00000015461(Atf6b);ENSMUSG00000024365(Cyp21a1);ENSMUSG00000031142(Cacna1f);ENSMUSG00000030287(Itpr2);ENSMUSG00000075604(Cyp11b1);ENSMUSG00000022589(Cyp11b2);ENSMUSG00000005580(Adcy9);ENSMUSG00000025056(Nr0b1);ENSMUSG00000053007(Creb5);ENSMUSG00000027871(Hsd3b1)…
KO05417	Lipid and atherosclerosis	216	0.21730687	0.8401694	0.95539033	1.0	ENSMUSG00000021270(Hsp90aa1);ENSMUSG00000022812(Gsk3b);ENSMUSG00000025076(Casp7);ENSMUSG00000020580(Rock2);ENSMUSG00000021250(Fos);ENSMUSG00000024927(Rela);ENSMUSG00000024924(Vldlr);ENSMUSG00000027962(Vcam1);ENSMUSG00000036438(Calm2);ENSMUSG00000063358(Mapk1);ENSMUSG00000024789(Jak2);ENSMUSG00000052681(Rap1b);ENSMUSG00000031902(Nfatc3);ENSMUSG00000041417(Pik3r1);ENSMUSG00000031668(Eif2ak3);ENSMUS…
KO04012	ErbB signaling pathway	84	0.24541232	0.8389923	0.83489096	1.0	ENSMUSG00000022812(Gsk3b);ENSMUSG00000022346(Myc);ENSMUSG00000060275(Nrg2);ENSMUSG00000063358(Mapk1);ENSMUSG00000031714(Gab1);ENSMUSG00000041417(Pik3r1);ENSMUSG00000019699(Akt3);ENSMUSG00000022637(Cblb);ENSMUSG00000028991(Mtor);ENSMUSG00000059923(Grb2);ENSMUSG00000034801(Sos2);ENSMUSG00000021448(Shc3);ENSMUSG00000046709(Mapk10);ENSMUSG00000017776(Crk);ENSMUSG00000062312(Erbb2);ENSMUSG00000030265(…
KO04972	Pancreatic secretion	109	0.23577107	0.8384401	0.9101449	1.0	ENSMUSG00000021536(Adcy2);ENSMUSG00000016327(Atp1b4);ENSMUSG00000031896(Ctrl);ENSMUSG00000046008(Pnlip);ENSMUSG00000042179(Pnliprp1);ENSMUSG00000025091(Pnliprp2);ENSMUSG00000052681(Rap1b);ENSMUSG00000029467(Atp2a2);ENSMUSG00000030730(Atp2a1);ENSMUSG00000048677(Tpcn2);ENSMUSG00000030287(Itpr2);ENSMUSG00000024511(Rab27b);ENSMUSG00000031957(Ctrb1);ENSMUSG00000026818(Cel);ENSMUSG00000019943(Atp2b1);E…
KO00561	Glycerolipid metabolism	62	0.2585055	0.833414	0.82719547	1.0	ENSMUSG00000053644(Aldh7a1);ENSMUSG00000020593(Lpin1);ENSMUSG00000046008(Pnlip);ENSMUSG00000042179(Pnliprp1);ENSMUSG00000020646(Mboat2);ENSMUSG00000025091(Pnliprp2);ENSMUSG00000028517(Plpp3);ENSMUSG00000041653(Pnpla3);ENSMUSG00000020258(Glyctk);ENSMUSG00000033174(Mgll);ENSMUSG00000024768(Lipf);ENSMUSG00000038732(Mboat1);ENSMUSG00000012187(Mogat1);ENSMUSG00000031266(Gla);ENSMUSG00000034254(Agpat1)…
KO00760	Nicotinate and nicotinamide metabolism	40	0.27596423	0.8317113	0.78723407	1.0	ENSMUSG00000054021(Sirt5);ENSMUSG00000032271(Nnmt);ENSMUSG00000020063(Sirt1);ENSMUSG00000042751(Nmnat2);ENSMUSG00000020572(Nampt);ENSMUSG00000021718(Nt5el);ENSMUSG00000028992(Nmnat1);ENSMUSG00000038704(Aspdh);ENSMUSG00000032615(Nt5m);ENSMUSG00000037847(Nmrk1);ENSMUSG00000025041(Nt5c2);ENSMUSG00000020622(Nt5c1b);ENSMUSG00000063558(Aox1);ENSMUSG00000064294(Aox3);ENSMUSG00000038242(Aox4);ENSMUSG0000…
KO05212	Pancreatic cancer	76	0.24889684	0.8303258	0.8575419	1.0	ENSMUSG00000021253(Tgfb3);ENSMUSG00000024927(Rela);ENSMUSG00000063358(Mapk1);ENSMUSG00000041417(Pik3r1);ENSMUSG00000040274(Cdk6);ENSMUSG00000019699(Akt3);ENSMUSG00000028991(Mtor);ENSMUSG00000016477(E2f3);ENSMUSG00000021453(Gadd45g);ENSMUSG00000002603(Tgfb1);ENSMUSG00000046709(Mapk10);ENSMUSG00000062312(Erbb2);ENSMUSG00000007659(Bcl2l1);ENSMUSG00000030265(Kras);ENSMUSG00000039936(Pik3cd);ENSMUSG00…
KO05418	Fluid shear stress and atherosclerosis	145	0.2286395	0.8300939	0.91780823	1.0	ENSMUSG00000021270(Hsp90aa1);ENSMUSG00000021367(Edn1);ENSMUSG00000050697(Prkaa1);ENSMUSG00000021250(Fos);ENSMUSG00000024927(Rela);ENSMUSG00000027962(Vcam1);ENSMUSG00000036438(Calm2);ENSMUSG00000041417(Pik3r1);ENSMUSG00000055170(Ifng);ENSMUSG00000020048(Hsp90b1);ENSMUSG00000019699(Akt3);ENSMUSG00000031257(Nox1);ENSMUSG00000003849(Nqo1);ENSMUSG00000026480(Ncf2);ENSMUSG00000046709(Mapk10);ENSMUSG000…
KO04550	Signaling pathways regulating pluripotency of stem cells	140	0.22688195	0.8294053	0.9402516	1.0	ENSMUSG00000022812(Gsk3b);ENSMUSG00000038518(Jarid2);ENSMUSG00000005871(Apc);ENSMUSG00000012282(Wnt8a);ENSMUSG00000021255(Esrrb);ENSMUSG00000022346(Myc);ENSMUSG00000054263(Lifr);ENSMUSG00000021379(Id4);ENSMUSG00000063358(Mapk1);ENSMUSG00000031681(Smad1);ENSMUSG00000024789(Jak2);ENSMUSG00000021994(Wnt5a);ENSMUSG00000041417(Pik3r1);ENSMUSG00000020644(Id2);ENSMUSG00000074637(Sox2);ENSMUSG00000022382…
KO05215	Prostate cancer	99	0.23892559	0.8275121	0.8840125	1.0	ENSMUSG00000021270(Hsp90aa1);ENSMUSG00000022812(Gsk3b);ENSMUSG00000024620(Pdgfrb);ENSMUSG00000024927(Rela);ENSMUSG00000020184(Mdm2);ENSMUSG00000063358(Mapk1);ENSMUSG00000041417(Pik3r1);ENSMUSG00000020048(Hsp90b1);ENSMUSG00000024122(Pdpk1);ENSMUSG00000019699(Akt3);ENSMUSG00000028991(Mtor);ENSMUSG00000016477(E2f3);ENSMUSG00000028019(Pdgfc);ENSMUSG00000020053(Igf1);ENSMUSG00000059923(Grb2);ENSMUSG00…
KO05203	Viral carcinogenesis	220	0.21330474	0.82366234	0.9876543	1.0	ENSMUSG00000069307(H2bc23);ENSMUSG00000069306(H4c17);ENSMUSG00000069305(H4c18);ENSMUSG00000069303(H2bc24);ENSMUSG00000062727(H2bc12);ENSMUSG00000060639(H4c9);ENSMUSG00000069300(H2bc11);ENSMUSG00000075031(H2bc3);ENSMUSG00000069266(H4c2);ENSMUSG00000060093(H4c1);ENSMUSG00000045022(H2bl1);ENSMUSG00000024927(Rela);ENSMUSG00000050799(H2bc1);ENSMUSG00000076432(Ywhaq);ENSMUSG00000020184(Mdm2);ENSMUSG000…
KO04725	Cholinergic synapse	112	0.23369904	0.8224678	0.9230769	1.0	ENSMUSG00000021250(Fos);ENSMUSG00000021536(Adcy2);ENSMUSG00000038128(Camk4);ENSMUSG00000063358(Mapk1);ENSMUSG00000024789(Jak2);ENSMUSG00000041417(Pik3r1);ENSMUSG00000023945(Slc5a7);ENSMUSG00000019699(Akt3);ENSMUSG00000015968(Cacna1d);ENSMUSG00000056258(Kcnq3);ENSMUSG00000030525(Chrna7);ENSMUSG00000020573(Pik3cg);ENSMUSG00000031142(Cacna1f);ENSMUSG00000030265(Kras);ENSMUSG00000043301(Kcnj6);ENSMUS…
KO04727	GABAergic synapse	89	0.23917261	0.8179891	0.89221555	1.0	ENSMUSG00000031340(Gabre);ENSMUSG00000031343(Gabra3);ENSMUSG00000021536(Adcy2);ENSMUSG00000015968(Cacna1d);ENSMUSG00000001260(Gabrg1);ENSMUSG00000000560(Gabra2);ENSMUSG00000029211(Gabra4);ENSMUSG00000029212(Gabrb1);ENSMUSG00000031142(Cacna1f);ENSMUSG00000026473(Glul);ENSMUSG00000043301(Kcnj6);ENSMUSG00000074991(Gabrr3);ENSMUSG00000034656(Cacna1a);ENSMUSG00000032562(Gnai2);ENSMUSG00000031950(Gabar…
KO04144	Endocytosis	264	0.20779753	0.8165813	0.9896907	1.0	ENSMUSG00000024867(Pip5k1b);ENSMUSG00000056185(Snx32);ENSMUSG00000024381(Bin1);ENSMUSG00000022150(Dab2);ENSMUSG00000005699(Pard6a);ENSMUSG00000031242(Chmp1b2);ENSMUSG00000022350(Washc5);ENSMUSG00000020184(Mdm2);ENSMUSG00000024589(Nedd4l);ENSMUSG00000040022(Rab11fip2);ENSMUSG00000022377(Asap1);ENSMUSG00000031913(Vps4a);ENSMUSG00000003228(Grk5);ENSMUSG00000017831(Rab5a);ENSMUSG00000029462(Vps29);EN…
KO05163	Human cytomegalovirus infection	248	0.2034186	0.7942242	1.0	1.0	ENSMUSG00000022812(Gsk3b);ENSMUSG00000020580(Rock2);ENSMUSG00000039942(Ptger4);ENSMUSG00000021536(Adcy2);ENSMUSG00000024927(Rela);ENSMUSG00000022346(Myc);ENSMUSG00000036438(Calm2);ENSMUSG00000020184(Mdm2);ENSMUSG00000063358(Mapk1);ENSMUSG00000031902(Nfatc3);ENSMUSG00000041417(Pik3r1);ENSMUSG00000040274(Cdk6);ENSMUSG00000032344(Cgas);ENSMUSG00000019699(Akt3);ENSMUSG00000024778(Fas);ENSMUSG00000028…
KO05170	Human immunodeficiency virus 1 infection	232	0.20480506	0.7914294	0.9861111	1.0	ENSMUSG00000021250(Fos);ENSMUSG00000024927(Rela);ENSMUSG00000031095(Cul4b);ENSMUSG00000036438(Calm2);ENSMUSG00000063358(Mapk1);ENSMUSG00000055839(Elob);ENSMUSG00000031902(Nfatc3);ENSMUSG00000041417(Pik3r1);ENSMUSG00000032344(Cgas);ENSMUSG00000019699(Akt3);ENSMUSG00000024778(Fas);ENSMUSG00000028991(Mtor);ENSMUSG00000059456(Ptk2b);ENSMUSG00000037321(Tap1);ENSMUSG00000029686(Cul1);ENSMUSG00000024339…
KO00670	One carbon pool by folate	19	0.31555918	0.78290695	0.8019093	1.0	ENSMUSG00000022962(Gart);ENSMUSG00000029009(Mthfr);ENSMUSG00000030088(Aldh1l1);ENSMUSG00000079427(Mthfsl);ENSMUSG00000021048(Mthfd1);ENSMUSG00000066442(Mthfs);ENSMUSG00000025403(Shmt2);ENSMUSG00000021707(Dhfr);ENSMUSG00000021311(Mtr);ENSMUSG00000020534(Shmt1);ENSMUSG00000040675(Mthfd1l);ENSMUSG00000001155(Ftcd);ENSMUSG00000059183(Mtfmt);ENSMUSG00000029376(Mthfd2l);ENSMUSG00000020256(Aldh1l2);ENSM…
KO00330	Arginine and proline metabolism	54	0.24693328	0.7777451	0.912	1.0	ENSMUSG00000053644(Aldh7a1);ENSMUSG00000011179(Odc1);ENSMUSG00000006442(Srm);ENSMUSG00000025283(Sat1);ENSMUSG00000071708(Sms);ENSMUSG00000063953(Amd2);ENSMUSG00000003526(Prodh);ENSMUSG00000023120(Ldc1);ENSMUSG00000075232(Amd1);ENSMUSG00000025007(Aldh18a1);ENSMUSG00000029811(Aoc1);ENSMUSG00000029813(Aoc1l2);ENSMUSG00000068536(Aoc1l1);ENSMUSG00000039215(Aoc1l3);ENSMUSG00000019718(L3hypdh);ENSMUSG00…
KO00564	Glycerophospholipid metabolism	97	0.2261447	0.7772573	0.9650146	1.0	ENSMUSG00000020593(Lpin1);ENSMUSG00000021608(Lpcat1);ENSMUSG00000035237(Lcat);ENSMUSG00000020646(Mboat2);ENSMUSG00000028517(Plpp3);ENSMUSG00000031903(Pla2g15);ENSMUSG00000029330(Cds1);ENSMUSG00000038732(Mboat1);ENSMUSG00000060002(Chpt1);ENSMUSG00000034254(Agpat1);ENSMUSG00000030275(Etnk1);ENSMUSG00000022617(Chkb);ENSMUSG00000060675(Plaat3);ENSMUSG00000031467(Agpat5);ENSMUSG00000036095(Dgkb);ENSMU…
KO03013	Nucleocytoplasmic transport	115	0.21297273	0.758541	0.99101794	1.0	ENSMUSG00000008301(Phax);ENSMUSG00000016982(Pom121l2);ENSMUSG00000009470(Tnpo1);ENSMUSG00000036572(Upf3b);ENSMUSG00000027787(Nmd3);ENSMUSG00000114797(Gm49336);ENSMUSG00000020994(Pnn);ENSMUSG00000021374(Nup153);ENSMUSG00000021929(Kpna3);ENSMUSG00000022142(Nup155);ENSMUSG00000037475(Thoc2);ENSMUSG00000003731(Kpna6);ENSMUSG00000030662(Ipo5);ENSMUSG00000020739(Nup85);ENSMUSG00000037742(Eef1a1);ENSMUS…
KO04710	Circadian rhythm	30	0.27380574	0.75824404	0.8701923	1.0	ENSMUSG00000050697(Prkaa1);ENSMUSG00000020038(Cry1);ENSMUSG00000029686(Cul1);ENSMUSG00000030256(Bhlhe41);ENSMUSG00000020889(Nr1d1);ENSMUSG00000025217(Btrc);ENSMUSG00000020271(Fbxw11);ENSMUSG00000036192(Rorb);ENSMUSG00000029238(Clock);ENSMUSG00000022400(Rbx1);ENSMUSG00000030103(Bhlhe40);ENSMUSG00000055116(Bmal1);ENSMUSG00000036309(Skp1);ENSMUSG00000055866(Per2);ENSMUSG00000067713(Prkag1);ENSMUSG00…
KO05135	Yersinia infection	134	0.20567244	0.7525783	0.99390244	1.0	ENSMUSG00000041112(Elmo1);ENSMUSG00000024867(Pip5k1b);ENSMUSG00000022812(Gsk3b);ENSMUSG00000021662(Arhgef28);ENSMUSG00000020580(Rock2);ENSMUSG00000021250(Fos);ENSMUSG00000000555(Itga5);ENSMUSG00000024927(Rela);ENSMUSG00000022148(Fyb);ENSMUSG00000031511(Arhgef7);ENSMUSG00000063358(Mapk1);ENSMUSG00000031902(Nfatc3);ENSMUSG00000041417(Pik3r1);ENSMUSG00000000409(Lck);ENSMUSG00000039217(Il18);ENSMUSG0…
KO05220	Chronic myeloid leukemia	76	0.22565027	0.74854916	0.9764398	1.0	ENSMUSG00000021253(Tgfb3);ENSMUSG00000024927(Rela);ENSMUSG00000022346(Myc);ENSMUSG00000020184(Mdm2);ENSMUSG00000063358(Mapk1);ENSMUSG00000041417(Pik3r1);ENSMUSG00000028800(Hdac1);ENSMUSG00000022952(Runx1);ENSMUSG00000040274(Cdk6);ENSMUSG00000019699(Akt3);ENSMUSG00000016477(E2f3);ENSMUSG00000059923(Grb2);ENSMUSG00000034801(Sos2);ENSMUSG00000021448(Shc3);ENSMUSG00000021453(Gadd45g);ENSMUSG000000026…
KO00220	Arginine biosynthesis	20	0.2994994	0.7471183	0.85012287	1.0	ENSMUSG00000026473(Glul);ENSMUSG00000025190(Got1);ENSMUSG00000026103(Gls);ENSMUSG00000031700(Gpt2);ENSMUSG00000021125(Arg2);ENSMUSG00000044005(Gls2);ENSMUSG00000031173(Otc);ENSMUSG00000021794(Glud1);ENSMUSG00000031672(Got2);ENSMUSG00000020826(Nos2);ENSMUSG00000048217(Nags);ENSMUSG00000028978(Nos3);ENSMUSG00000022546(Gpt);ENSMUSG00000025991(Cps1);ENSMUSG00000076441(Ass1);ENSMUSG00000019987(Arg1);E…
KO00601	Glycosphingolipid biosynthesis - lacto and neolacto series	26	0.27427563	0.7419014	0.8982188	1.0	ENSMUSG00000021360(Gcnt2);ENSMUSG00000043300(B3galnt1);ENSMUSG00000030283(St8sia1);ENSMUSG00000032038(St3gal4);ENSMUSG00000022747(St3gal6);ENSMUSG00000022686(B3gnt5);ENSMUSG00000074892(B3galt5);ENSMUSG00000034780(B3galt1);ENSMUSG00000049307(Fut4);ENSMUSG00000028538(St3gal3);ENSMUSG00000022793(B4galt4);ENSMUSG00000031803(B3gnt3);ENSMUSG00000055373(Fut9);ENSMUSG00000047878(A4galt);ENSMUSG0000002841…
KO03015	mRNA surveillance pathway	98	0.21465303	0.7397064	0.9936306	1.0	ENSMUSG00000017843(Ppp2r5c);ENSMUSG00000021022(Ppp2r3c);ENSMUSG00000024400(Wdr33);ENSMUSG00000036572(Upf3b);ENSMUSG00000020994(Pnn);ENSMUSG00000055531(Cpsf6);ENSMUSG00000034732(Pabpc5);ENSMUSG00000020257(Wdr82);ENSMUSG00000053536(Cstf2t);ENSMUSG00000031256(Cstf2);ENSMUSG00000024777(Ppp2r5b);ENSMUSG00000034681(Rnps1);ENSMUSG00000032058(Ppp2r1b);ENSMUSG00000041459(Tardbp);ENSMUSG00000051732(Pabpc2)…
KO00270	Cysteine and methionine metabolism	53	0.2364755	0.73182905	0.9476584	1.0	ENSMUSG00000048087(Ahcyl);ENSMUSG00000030246(Ldhb);ENSMUSG00000032350(Gclc);ENSMUSG00000089678(Agxt2);ENSMUSG00000006442(Srm);ENSMUSG00000071708(Sms);ENSMUSG00000063953(Amd2);ENSMUSG00000033022(Cdo1);ENSMUSG00000075232(Amd1);ENSMUSG00000030268(Bcat1);ENSMUSG00000004996(Mri1);ENSMUSG00000025190(Got1);ENSMUSG00000101959(Ldhal6b);ENSMUSG00000024640(Psat1);ENSMUSG00000021311(Mtr);ENSMUSG00000074768(B…
KO05235	PD-L1 expression and PD-1 checkpoint pathway in cancer	88	0.2122231	0.7268011	0.993994	1.0	ENSMUSG00000021250(Fos);ENSMUSG00000034266(Batf);ENSMUSG00000022965(Ifngr2);ENSMUSG00000024927(Rela);ENSMUSG00000063358(Mapk1);ENSMUSG00000024789(Jak2);ENSMUSG00000016496(Cd274);ENSMUSG00000031902(Nfatc3);ENSMUSG00000041417(Pik3r1);ENSMUSG00000000409(Lck);ENSMUSG00000045322(Tlr9);ENSMUSG00000055170(Ifng);ENSMUSG00000019699(Akt3);ENSMUSG00000028991(Mtor);ENSMUSG00000030742(Lat);ENSMUSG00000032041(…
KO04540	Gap junction	86	0.21426424	0.720724	0.98324025	1.0	ENSMUSG00000024620(Pdgfrb);ENSMUSG00000035283(Adrb1);ENSMUSG00000041380(Htr2c);ENSMUSG00000021536(Adcy2);ENSMUSG00000024383(Map3k2);ENSMUSG00000063358(Mapk1);ENSMUSG00000021933(Gucy1b2);ENSMUSG00000052920(Prkg1);ENSMUSG00000028019(Pdgfc);ENSMUSG00000028005(Gucy1b1);ENSMUSG00000033910(Gucy1a1);ENSMUSG00000059923(Grb2);ENSMUSG00000001473(Tubb6);ENSMUSG00000034801(Sos2);ENSMUSG00000021478(Drd1);ENSM…
KO05219	Bladder cancer	41	0.24242043	0.7199596	0.9591837	1.0	ENSMUSG00000022346(Myc);ENSMUSG00000020184(Mdm2);ENSMUSG00000063358(Mapk1);ENSMUSG00000022435(Upk3a);ENSMUSG00000016477(E2f3);ENSMUSG00000062312(Erbb2);ENSMUSG00000021180(Rps6ka5);ENSMUSG00000022615(Tymp);ENSMUSG00000030265(Kras);ENSMUSG00000006728(Cdk4);ENSMUSG00000010067(Rassf1);ENSMUSG00000028017(Egf);ENSMUSG00000022105(Rb1);ENSMUSG00000027490(E2f1);ENSMUSG00000031740(Mmp2);ENSMUSG00000024486(…
KO04370	VEGF signaling pathway	58	0.22385448	0.71782905	0.9862259	1.0	ENSMUSG00000063358(Mapk1);ENSMUSG00000041417(Pik3r1);ENSMUSG00000019699(Akt3);ENSMUSG00000032577(Mapkapk3);ENSMUSG00000022610(Mapk12);ENSMUSG00000053137(Mapk11);ENSMUSG00000030265(Kras);ENSMUSG00000022092(Ppp3cc);ENSMUSG00000022607(Ptk2);ENSMUSG00000039936(Pik3cd);ENSMUSG00000098488(Pla2g4b);ENSMUSG00000050211(Pla2g4e);ENSMUSG00000070719(Pla2g4d);ENSMUSG00000046971(Pla2g4f);ENSMUSG00000034330(Plc…
KO05162	Measles	143	0.19307716	0.70392114	1.0	1.0	ENSMUSG00000022812(Gsk3b);ENSMUSG00000021250(Fos);ENSMUSG00000022967(Ifnar1);ENSMUSG00000024927(Rela);ENSMUSG00000041417(Pik3r1);ENSMUSG00000045322(Tlr9);ENSMUSG00000031668(Eif2ak3);ENSMUSG00000040274(Cdk6);ENSMUSG00000019699(Akt3);ENSMUSG00000024778(Fas);ENSMUSG00000022637(Cblb);ENSMUSG00000029613(Eif2ak1);ENSMUSG00000027995(Tlr2);ENSMUSG00000046709(Mapk10);ENSMUSG00000026896(Ifih1);ENSMUSG00000…
KO05210	Colorectal cancer	88	0.20396996	0.70169264	0.98802394	1.0	ENSMUSG00000022812(Gsk3b);ENSMUSG00000021250(Fos);ENSMUSG00000005871(Apc);ENSMUSG00000021253(Tgfb3);ENSMUSG00000022346(Myc);ENSMUSG00000063358(Mapk1);ENSMUSG00000041417(Pik3r1);ENSMUSG00000019699(Akt3);ENSMUSG00000024521(Pmaip1);ENSMUSG00000028991(Mtor);ENSMUSG00000059923(Grb2);ENSMUSG00000034801(Sos2);ENSMUSG00000021453(Gadd45g);ENSMUSG00000002603(Tgfb1);ENSMUSG00000046709(Mapk10);ENSMUSG0000003…
KO04215	Apoptosis - multiple species	32	0.24237849	0.6954124	0.9758713	1.0	ENSMUSG00000025076(Casp7);ENSMUSG00000025860(Xiap);ENSMUSG00000024521(Pmaip1);ENSMUSG00000046709(Mapk10);ENSMUSG00000031628(Casp3);ENSMUSG00000007659(Bcl2l1);ENSMUSG00000019979(Apaf1);ENSMUSG00000063694(Cycs);ENSMUSG00000038840(Birc7);ENSMUSG00000024073(Birc6);ENSMUSG00000057789(Bak1);ENSMUSG00000021936(Mapk8);ENSMUSG00000035086(Becn1);ENSMUSG00000026029(Casp8);ENSMUSG00000020366(Mapk9);ENSMUSG00…
KO04213	Longevity regulating pathway - multiple species	62	0.2187112	0.69026095	0.98421055	1.0	ENSMUSG00000022982(Sod1);ENSMUSG00000050697(Prkaa1);ENSMUSG00000021536(Adcy2);ENSMUSG00000041417(Pik3r1);ENSMUSG00000028800(Hdac1);ENSMUSG00000019699(Akt3);ENSMUSG00000028991(Mtor);ENSMUSG00000020053(Igf1);ENSMUSG00000032060(Cryab);ENSMUSG00000020063(Sirt1);ENSMUSG00000019777(Hdac2);ENSMUSG00000030265(Kras);ENSMUSG00000039936(Pik3cd);ENSMUSG00000048756(Foxo3);ENSMUSG00000038160(Atg5);ENSMUSG00000…
KO05211	Renal cell carcinoma	68	0.20989189	0.68922675	0.99441344	1.0	ENSMUSG00000035105(Egln3);ENSMUSG00000021253(Tgfb3);ENSMUSG00000063358(Mapk1);ENSMUSG00000052681(Rap1b);ENSMUSG00000055839(Elob);ENSMUSG00000031714(Gab1);ENSMUSG00000041417(Pik3r1);ENSMUSG00000019699(Akt3);ENSMUSG00000032035(Ets1);ENSMUSG00000059923(Grb2);ENSMUSG00000034801(Sos2);ENSMUSG00000002603(Tgfb1);ENSMUSG00000017776(Crk);ENSMUSG00000030265(Kras);ENSMUSG00000039936(Pik3cd);ENSMUSG000000157…
KO05214	Glioma	74	0.19887786	0.66061884	1.0	1.0	ENSMUSG00000024620(Pdgfrb);ENSMUSG00000038128(Camk4);ENSMUSG00000036438(Calm2);ENSMUSG00000020184(Mdm2);ENSMUSG00000063358(Mapk1);ENSMUSG00000041417(Pik3r1);ENSMUSG00000040274(Cdk6);ENSMUSG00000019699(Akt3);ENSMUSG00000028991(Mtor);ENSMUSG00000016477(E2f3);ENSMUSG00000020053(Igf1);ENSMUSG00000059923(Grb2);ENSMUSG00000034801(Sos2);ENSMUSG00000021448(Shc3);ENSMUSG00000021453(Gadd45g);ENSMUSG0000000…
KO04722	Neurotrophin signaling pathway	121	0.18593511	0.65941215	1.0	1.0	ENSMUSG00000022812(Gsk3b);ENSMUSG00000038128(Camk4);ENSMUSG00000024927(Rela);ENSMUSG00000036438(Calm2);ENSMUSG00000063358(Mapk1);ENSMUSG00000052681(Rap1b);ENSMUSG00000031714(Gab1);ENSMUSG00000035529(Prdm4);ENSMUSG00000041417(Pik3r1);ENSMUSG00000036333(Kidins220);ENSMUSG00000024122(Pdpk1);ENSMUSG00000019699(Akt3);ENSMUSG00000059923(Grb2);ENSMUSG00000034801(Sos2);ENSMUSG00000021448(Shc3);ENSMUSG000…
KO04066	HIF-1 signaling pathway	113	0.18559588	0.6457166	1.0	1.0	ENSMUSG00000035105(Egln3);ENSMUSG00000021367(Edn1);ENSMUSG00000022965(Ifngr2);ENSMUSG00000062070(Pgk1);ENSMUSG00000024927(Rela);ENSMUSG00000063358(Mapk1);ENSMUSG00000055839(Elob);ENSMUSG00000030246(Ldhb);ENSMUSG00000041417(Pik3r1);ENSMUSG00000041616(Nppa);ENSMUSG00000055170(Ifng);ENSMUSG00000019699(Akt3);ENSMUSG00000028991(Mtor);ENSMUSG00000020053(Igf1);ENSMUSG00000027460(Angpt4);ENSMUSG000000590…
KO04912	GnRH signaling pathway	90	0.18396066	0.6320392	1.0	1.0	ENSMUSG00000021536(Adcy2);ENSMUSG00000024383(Map3k2);ENSMUSG00000036438(Calm2);ENSMUSG00000063358(Mapk1);ENSMUSG00000059456(Ptk2b);ENSMUSG00000015968(Cacna1d);ENSMUSG00000059923(Grb2);ENSMUSG00000034801(Sos2);ENSMUSG00000046709(Mapk10);ENSMUSG00000022610(Mapk12);ENSMUSG00000053137(Mapk11);ENSMUSG00000001175(Calm1);ENSMUSG00000021948(Prkcd);ENSMUSG00000031142(Cacna1f);ENSMUSG00000030265(Kras);ENSM…
KO00053	Ascorbate and aldarate metabolism	31	0.22478741	0.6245953	0.9923274	1.0	ENSMUSG00000053644(Aldh7a1);ENSMUSG00000034450(Gulo);ENSMUSG00000022613(Miox);ENSMUSG00000010025(Aldh3a2);ENSMUSG00000058488(Kl);ENSMUSG00000023070(Rgn);ENSMUSG00000029260(Ugt2b34);ENSMUSG00000035836(Ugt2b1);ENSMUSG00000035811(Ugt2b35);ENSMUSG00000070704(Ugt2b36);ENSMUSG00000054630(Ugt2b5);ENSMUSG00000057425(Ugt2b37);ENSMUSG00000035780(Ugt2a3);ENSMUSG00000061906(Ugt2b38);ENSMUSG00000106677(Ugt2a1…
KO04140	Autophagy - animal	140	0.17087245	0.62022346	1.0	1.0	ENSMUSG00000050697(Prkaa1);ENSMUSG00000033628(Pik3c3);ENSMUSG00000037526(Atg14);ENSMUSG00000016534(Lamp2);ENSMUSG00000022663(Atg3);ENSMUSG00000063358(Mapk1);ENSMUSG00000021939(Ctsb);ENSMUSG00000041417(Pik3r1);ENSMUSG00000031668(Eif2ak3);ENSMUSG00000024122(Pdpk1);ENSMUSG00000019699(Akt3);ENSMUSG00000024773(Atg2a);ENSMUSG00000028991(Mtor);ENSMUSG00000041658(Rragb);ENSMUSG00000024142(Mlst8);ENSMUSG0…
KO04068	FoxO signaling pathway	131	0.1703689	0.61537147	1.0	0.9952811	ENSMUSG00000050697(Prkaa1);ENSMUSG00000021253(Tgfb3);ENSMUSG00000020184(Mdm2);ENSMUSG00000063358(Mapk1);ENSMUSG00000003882(Il7r);ENSMUSG00000041417(Pik3r1);ENSMUSG00000024122(Pdpk1);ENSMUSG00000019699(Akt3);ENSMUSG00000020053(Igf1);ENSMUSG00000059923(Grb2);ENSMUSG00000034801(Sos2);ENSMUSG00000020063(Sirt1);ENSMUSG00000025915(Sgk3);ENSMUSG00000025813(Homer2);ENSMUSG00000021453(Gadd45g);ENSMUSG0000…
KO00030	Pentose phosphate pathway	33	-0.59529406	-1.5713091	0.013513514	0.9276773	ENSMUSG00000079104(Prps1l3);ENSMUSG00000020258(Glyctk);ENSMUSG00000053604(Rpia);ENSMUSG00000021957(Tkt);ENSMUSG00000028961(Pgd);ENSMUSG00000092305(Prps1l1);ENSMUSG00000028980(H6pd);ENSMUSG00000031400(G6pdx);ENSMUSG00000031432(Prps1);ENSMUSG00000021196(Pfkp);ENSMUSG00000059343(Aldoart1);ENSMUSG00000025519(Tktl2);ENSMUSG00000025742(Prps2);ENSMUSG00000021456(Fbp2);ENSMUSG00000069805(Fbp1);ENSMUSG000…
KO02010	ABC transporters	52	-0.53039026	-1.5332705	0.013445378	0.75394976	ENSMUSG00000031333(Abcb7);ENSMUSG00000032849(Abcc4);ENSMUSG00000030249(Abcc9);ENSMUSG00000035435(Abca17);ENSMUSG00000024130(Abca3);ENSMUSG00000028125(Abca4);ENSMUSG00000037321(Tap1);ENSMUSG00000024339(Tap2);ENSMUSG00000029299(Abcg3);ENSMUSG00000072791(Abcb5);ENSMUSG00000055782(Abcd2);ENSMUSG00000044748(Defb1);ENSMUSG00000044743(Defb10);ENSMUSG00000045337(Defb11);ENSMUSG00000025194(Abcc2);ENSMUSG0…
KO00513	Various types of N-glycan biosynthesis	40	-0.5173539	-1.4596225	0.02488336	1.0	ENSMUSG00000047161(Chst9);ENSMUSG00000021665(Hexb);ENSMUSG00000035057(Mgat4d);ENSMUSG00000039887(Alg14);ENSMUSG00000043998(Mgat2);ENSMUSG00000032059(Alg9);ENSMUSG00000035845(Alg12);ENSMUSG00000032116(Stt3a);ENSMUSG00000031286(Glt28d2);ENSMUSG00000024085(Man2a1);ENSMUSG00000063362(Alg11);ENSMUSG00000021065(Fut8);ENSMUSG00000008763(Man1a2);ENSMUSG00000003746(Man1a);ENSMUSG00000025232(Hexa);ENSMUSG0…
KO04974	Protein digestion and absorption	108	-0.44094738	-1.4392992	0.017699115	0.990938	ENSMUSG00000024313(Mep1b);ENSMUSG00000016327(Atp1b4);ENSMUSG00000031896(Ctrl);ENSMUSG00000024935(Slc1a1);ENSMUSG00000032572(Col6a4);ENSMUSG00000021565(Slc6a19);ENSMUSG00000036123(Slc9a3);ENSMUSG00000025557(Slc15a1);ENSMUSG00000037005(Xpnpep2);ENSMUSG00000032332(Col12a1);ENSMUSG00000029661(Col1a2);ENSMUSG00000039462(Col10a1);ENSMUSG00000026043(Col3a1);ENSMUSG00000026042(Col5a2);ENSMUSG00000040690(…
KO05033	Nicotine addiction	40	-0.5189641	-1.4237199	0.049586777	0.9333305	ENSMUSG00000031340(Gabre);ENSMUSG00000031343(Gabra3);ENSMUSG00000001986(Gria3);ENSMUSG00000033981(Gria2);ENSMUSG00000001260(Gabrg1);ENSMUSG00000000560(Gabra2);ENSMUSG00000029211(Gabra4);ENSMUSG00000030525(Chrna7);ENSMUSG00000029212(Gabrb1);ENSMUSG00000019935(Slc17a8);ENSMUSG00000074991(Gabrr3);ENSMUSG00000034656(Cacna1a);ENSMUSG00000027577(Chrna4);ENSMUSG00000020159(Gabrp);ENSMUSG00000020436(Gabr…
KO03460	Fanconi anemia pathway	52	-0.4879535	-1.4116422	0.037037037	0.87340945	ENSMUSG00000024906(Mus81);ENSMUSG00000022779(Top3b);ENSMUSG00000055884(Fancm);ENSMUSG00000000751(Rpa1);ENSMUSG00000073705(Cenps);ENSMUSG00000004018(Fancl);ENSMUSG00000033458(Fan1);ENSMUSG00000038425(Poli);ENSMUSG00000045102(Poln);ENSMUSG00000039738(Slx4);ENSMUSG00000028884(Rpa2);ENSMUSG00000003549(Ercc1);ENSMUSG00000022545(Ercc4);ENSMUSG00000002814(Top3a);ENSMUSG00000032409(Atr);ENSMUSG0000002252…
KO00450	Selenocompound metabolism	17	-0.5858142	-1.3676678	0.09563758	1.0	ENSMUSG00000026662(Sephs1);ENSMUSG00000040354(Mars1);ENSMUSG00000028032(Papss1);ENSMUSG00000046994(Mars2);ENSMUSG00000021311(Mtr);ENSMUSG00000003477(Inmt);ENSMUSG00000075704(Txnrd2);ENSMUSG00000040213(Kyat3);ENSMUSG00000024899(Papss2);ENSMUSG00000026307(Scly);ENSMUSG00000020250(Txnrd1);ENSMUSG00000063179(Pstk);ENSMUSG00000029173(Sepsecs);ENSMUSG00000028179(Cth);ENSMUSG00000000811(Txnrd3);ENSMUSG0…
KO00120	Primary bile acid biosynthesis	18	-0.5845844	-1.3641305	0.08637874	1.0	ENSMUSG00000050370(Ch25h);ENSMUSG00000022244(Amacr);ENSMUSG00000024507(Hsd17b4);ENSMUSG00000042289(Hsd3b7);ENSMUSG00000039519(Cyp7b1);ENSMUSG00000023963(Cyp39a1);ENSMUSG00000021751(Acox2);ENSMUSG00000021259(Cyp46a1);ENSMUSG00000038641(Akr1d1);ENSMUSG00000028240(Cyp7a1);ENSMUSG00000017307(Acot8);ENSMUSG00000050445(Cyp8b1);ENSMUSG00000060317(Acnat2);ENSMUSG00000070985(Acnat1);ENSMUSG00000039653(Baa…
KO05150	Staphylococcus aureus infection	119	-0.41226128	-1.3634738	0.021021022	0.89518446	ENSMUSG00000034774(Dsg1c);ENSMUSG00000069441(Dsg1a);ENSMUSG00000061928(Dsg1b);ENSMUSG00000024863(Mbl2);ENSMUSG00000037649(H2-DMa);ENSMUSG00000037548(H2-DMb2);ENSMUSG00000079547(H2-DMb1);ENSMUSG00000028979(Masp2);ENSMUSG00000041538(H2-Ob);ENSMUSG00000073421(H2-Ab1);ENSMUSG00000033860(Fgg);ENSMUSG00000036594(H2-Aa);ENSMUSG00000055172(C1ra);ENSMUSG00000060586(H2-Eb1);ENSMUSG00000038521(C1s1);ENSMUSG…
KO00510	N-Glycan biosynthesis	50	-0.4720325	-1.353775	0.06807131	0.87625045	ENSMUSG00000035057(Mgat4d);ENSMUSG00000039887(Alg14);ENSMUSG00000043998(Mgat2);ENSMUSG00000024172(St6gal2);ENSMUSG00000032059(Alg9);ENSMUSG00000035845(Alg12);ENSMUSG00000032116(Stt3a);ENSMUSG00000031286(Glt28d2);ENSMUSG00000075470(Alg10b);ENSMUSG00000024085(Man2a1);ENSMUSG00000063362(Alg11);ENSMUSG00000021065(Fut8);ENSMUSG00000036155(Mgat5);ENSMUSG00000008763(Man1a2);ENSMUSG00000029233(Srd5a3);EN…
KO00020	Citrate cycle (TCA cycle)	32	-0.5038773	-1.3426824	0.07586207	0.8726929	ENSMUSG00000004789(Dlst);ENSMUSG00000000171(Sdhd);ENSMUSG00000000168(Dlat);ENSMUSG00000021577(Sdha);ENSMUSG00000031299(Pdha1);ENSMUSG00000032279(Idh3a);ENSMUSG00000024892(Pcx);ENSMUSG00000052738(Suclg1);ENSMUSG00000046934(Csl);ENSMUSG00000020917(Acly);ENSMUSG00000005683(Cs);ENSMUSG00000021913(Ogdhl);ENSMUSG00000020664(Dld);ENSMUSG00000022477(Aco2);ENSMUSG00000047674(Pdha2);ENSMUSG00000030541(Idh2…
KO00515	Mannose type O-glycan biosynthesis	23	-0.52724123	-1.3142847	0.12068965	1.0	ENSMUSG00000034126(Pomt2);ENSMUSG00000034620(Rxylt1);ENSMUSG00000043153(Crppa);ENSMUSG00000049307(Fut4);ENSMUSG00000043857(Mgat5b);ENSMUSG00000026156(B3gat2);ENSMUSG00000039242(B3galnt2);ENSMUSG00000004383(Large1);ENSMUSG00000028538(St3gal3);ENSMUSG00000047379(B4gat1);ENSMUSG00000045994(B3gat1);ENSMUSG00000055373(Fut9);ENSMUSG00000028413(B4galt1);ENSMUSG00000037251(Pomk);ENSMUSG00000039254(Pomt1)…
KO00532	Glycosaminoglycan biosynthesis - chondroitin sulfate / dermatan sulfate	20	-0.5453303	-1.3075832	0.125	0.9828529	ENSMUSG00000058152(Chsy3);ENSMUSG00000039497(Dse);ENSMUSG00000056643(Chst13);ENSMUSG00000032640(Chsy1);ENSMUSG00000036356(Csgalnact1);ENSMUSG00000037347(Chst7);ENSMUSG00000047712(Ust);ENSMUSG00000071649(B3gat3);ENSMUSG00000021504(B4galt7);ENSMUSG00000030657(Xylt1);ENSMUSG00000038181(Chpf2);ENSMUSG00000042042(Csgalnact2);ENSMUSG00000034612(Chst11);ENSMUSG00000030930(Chst15);ENSMUSG00000057337(Chst…
KO05143	African trypanosomiasis	37	-0.47031334	-1.3021044	0.08695652	0.95509106	ENSMUSG00000027962(Vcam1);ENSMUSG00000041616(Nppa);ENSMUSG00000045322(Tlr9);ENSMUSG00000055170(Ifng);ENSMUSG00000039217(Il18);ENSMUSG00000024778(Fas);ENSMUSG00000019846(Lama4);ENSMUSG00000078816(Prkcg);ENSMUSG00000060459(Kng2);ENSMUSG00000024639(Gnaq);ENSMUSG00000069919(Hba-a1);ENSMUSG00000069917(Hba-a2);ENSMUSG00000022875(Kng1);ENSMUSG00000031549(Ido2);ENSMUSG00000031551(Ido1);ENSMUSG00000021678…
KO04110	Cell cycle	125	-0.38601255	-1.2855221	0.05698006	1.0	ENSMUSG00000022812(Gsk3b);ENSMUSG00000022673(Mcm4);ENSMUSG00000022672(Prkdc);ENSMUSG00000021253(Tgfb3);ENSMUSG00000033502(Cdc14a);ENSMUSG00000024370(Cdc23);ENSMUSG00000022346(Myc);ENSMUSG00000076432(Ywhaq);ENSMUSG00000020184(Mdm2);ENSMUSG00000023908(Pkmyt1);ENSMUSG00000036977(Anapc10);ENSMUSG00000025862(Stag2);ENSMUSG00000022432(Smc1b);ENSMUSG00000028800(Hdac1);ENSMUSG00000029003(Mad2l2);ENSMUSG0…
KO01200	Carbon metabolism	119	-0.38697064	-1.2805239	0.06304985	0.9977071	ENSMUSG00000004789(Dlst);ENSMUSG00000062070(Pgk1);ENSMUSG00000079104(Prps1l3);ENSMUSG00000020258(Glyctk);ENSMUSG00000053604(Rpia);ENSMUSG00000024827(Gldc);ENSMUSG00000000171(Sdhd);ENSMUSG00000000168(Dlat);ENSMUSG00000021577(Sdha);ENSMUSG00000043445(Pgp);ENSMUSG00000021957(Tkt);ENSMUSG00000028961(Pgd);ENSMUSG00000041650(Pcca);ENSMUSG00000059040(Eno1b);ENSMUSG00000032047(Acat1);ENSMUSG00000031299(P…
KO00970	Aminoacyl-tRNA biosynthesis	44	-0.45298102	-1.2739162	0.10967742	0.98832613	ENSMUSG00000022792(Yars2);ENSMUSG00000024587(Nars);ENSMUSG00000026245(Farsb);ENSMUSG00000022241(Tars);ENSMUSG00000024493(Lars);ENSMUSG00000028085(Gatb);ENSMUSG00000031960(Aars);ENSMUSG00000019863(Qrsl1);ENSMUSG00000021420(Fars2);ENSMUSG00000040354(Mars1);ENSMUSG00000031948(Kars);ENSMUSG00000004233(Wars2);ENSMUSG00000021266(Wars1);ENSMUSG00000046994(Mars2);ENSMUSG00000029777(Gars);ENSMUSG000000188…
KO00830	Retinol metabolism	97	-0.38727474	-1.2485183	0.09011628	1.0	ENSMUSG00000028003(Lrat);ENSMUSG00000062432(Cyp26c1);ENSMUSG00000024987(Cyp26a1);ENSMUSG00000040703(Cyp2s1);ENSMUSG00000030483(Cyp2b10);ENSMUSG00000040583(Cyp2b13);ENSMUSG00000040660(Cyp2b9);ENSMUSG00000074254(Cyp2a4);ENSMUSG00000025002(Cyp2c55);ENSMUSG00000067231(Cyp2c65);ENSMUSG00000067229(Cyp2c66);ENSMUSG00000040650(Cyp2b23);ENSMUSG00000003053(Cyp2c29);ENSMUSG00000032808(Cyp2c38);ENSMUSG000000…
KO04614	Renin-angiotensin system	36	-0.45655462	-1.2391165	0.16774194	1.0	ENSMUSG00000049115(Agtr1a);ENSMUSG00000021710(Nln);ENSMUSG00000051207(Mrgprd);ENSMUSG00000063089(Klk1b8);ENSMUSG00000063133(Klk1b1);ENSMUSG00000059042(Klk1b9);ENSMUSG00000044485(Klk1b11);ENSMUSG00000053719(Klk1b26);ENSMUSG00000063177(Klk1b27);ENSMUSG00000066516(Klk1b21);ENSMUSG00000060177(Klk1b22);ENSMUSG00000063713(Klk1b24);ENSMUSG00000066515(Klk1b3);ENSMUSG00000066512(Klk1b5);ENSMUSG00000063903…
KO05321	Inflammatory bowel disease	61	-0.40704846	-1.2316363	0.12769231	1.0	ENSMUSG00000022965(Ifngr2);ENSMUSG00000021253(Tgfb3);ENSMUSG00000024927(Rela);ENSMUSG00000074695(Il22);ENSMUSG00000090461(Il22b);ENSMUSG00000055170(Ifng);ENSMUSG00000039217(Il18);ENSMUSG00000037649(H2-DMa);ENSMUSG00000037548(H2-DMb2);ENSMUSG00000079547(H2-DMb1);ENSMUSG00000041538(H2-Ob);ENSMUSG00000073421(H2-Ab1);ENSMUSG00000036594(H2-Aa);ENSMUSG00000060586(H2-Eb1);ENSMUSG00000027995(Tlr2);ENSMUS…
KO04330	Notch signaling pathway	60	-0.40575516	-1.2223314	0.1376	1.0	ENSMUSG00000046876(Atxn1);ENSMUSG00000052593(Adam17);ENSMUSG00000028800(Hdac1);ENSMUSG00000000708(Kat2b);ENSMUSG00000019789(Hey2);ENSMUSG00000015468(Notch4);ENSMUSG00000019777(Hdac2);ENSMUSG00000069895(Atxn1l);ENSMUSG00000040415(Dtx3);ENSMUSG00000015750(Aph1a);ENSMUSG00000010609(Psen2);ENSMUSG00000022521(Crebbp);ENSMUSG00000061143(Maml3);ENSMUSG00000031925(Maml2);ENSMUSG00000039982(Dtx4);ENSMUSG0…
KO04080	Neuroactive ligand-receptor interaction	376	-0.32768807	-1.2160113	0.03562341	1.0	ENSMUSG00000046961(Gpr156);ENSMUSG00000020591(Ntsr2);ENSMUSG00000056380(Gpr50);ENSMUSG00000021367(Edn1);ENSMUSG00000035283(Adrb1);ENSMUSG00000041380(Htr2c);ENSMUSG00000031340(Gabre);ENSMUSG00000031343(Gabra3);ENSMUSG00000039942(Ptger4);ENSMUSG00000045730(Adrb2);ENSMUSG00000026322(Htr4);ENSMUSG00000022705(Drd3);ENSMUSG00000052821(Cysltr1);ENSMUSG00000049929(Lpar4);ENSMUSG00000050921(P2ry10);ENSMUS…
KO04512	ECM-receptor interaction	88	-0.38042855	-1.2047902	0.12596007	1.0	ENSMUSG00000000555(Itga5);ENSMUSG00000019899(Lama2);ENSMUSG00000032572(Col6a4);ENSMUSG00000055447(Cd47);ENSMUSG00000029661(Col1a2);ENSMUSG00000019846(Lama4);ENSMUSG00000026479(Lamc2);ENSMUSG00000026478(Lamc1);ENSMUSG00000033327(Tnxb);ENSMUSG00000053268(Dspp);ENSMUSG00000029307(Dmp1);ENSMUSG00000029306(Ibsp);ENSMUSG00000029304(Spp1);ENSMUSG00000025321(Itgb8);ENSMUSG00000067158(Col4a4);ENSMUSG00000…
KO00280	Valine, leucine and isoleucine degradation	56	-0.40792438	-1.2044591	0.1635514	1.0	ENSMUSG00000053644(Aldh7a1);ENSMUSG00000021646(Mccc2);ENSMUSG00000007908(Hmgcll1);ENSMUSG00000089678(Agxt2);ENSMUSG00000027709(Mccc1);ENSMUSG00000060376(Bckdha);ENSMUSG00000062908(Acadm);ENSMUSG00000021460(Auh);ENSMUSG00000041650(Pcca);ENSMUSG00000032047(Acat1);ENSMUSG00000030268(Bcat1);ENSMUSG00000032263(Bckdhb);ENSMUSG00000033429(Mcee);ENSMUSG00000036880(Acaa2);ENSMUSG00000027984(Hadh);ENSMUSG0…
KO04978	Mineral absorption	54	-0.40706918	-1.2002834	0.16848674	1.0	ENSMUSG00000033792(Atp7a);ENSMUSG00000016327(Atp1b4);ENSMUSG00000021565(Slc6a19);ENSMUSG00000036123(Slc9a3);ENSMUSG00000015653(Steap2);ENSMUSG00000015652(Steap1);ENSMUSG00000024661(Fth1);ENSMUSG00000006567(Atp7b);ENSMUSG00000019943(Atp2b1);ENSMUSG00000040808(S100g);ENSMUSG00000022843(Clcn2);ENSMUSG00000004070(Hmox2);ENSMUSG00000022479(Vdr);ENSMUSG00000031936(Hephl1);ENSMUSG00000079055(Slc8a3);ENS…
KO05140	Leishmaniasis	69	-0.38348764	-1.1837264	0.16535433	1.0	ENSMUSG00000021250(Fos);ENSMUSG00000022965(Ifngr2);ENSMUSG00000021253(Tgfb3);ENSMUSG00000024927(Rela);ENSMUSG00000063358(Mapk1);ENSMUSG00000024789(Jak2);ENSMUSG00000047945(Marcksl1);ENSMUSG00000055170(Ifng);ENSMUSG00000037742(Eef1a1);ENSMUSG00000037649(H2-DMa);ENSMUSG00000037548(H2-DMb2);ENSMUSG00000079547(H2-DMb1);ENSMUSG00000041538(H2-Ob);ENSMUSG00000073421(H2-Ab1);ENSMUSG00000026480(Ncf2);ENSM…
KO05030	Cocaine addiction	48	-0.4100055	-1.1809952	0.19271624	1.0	ENSMUSG00000024927(Rela);ENSMUSG00000021609(Slc6a3);ENSMUSG00000025094(Slc18a2);ENSMUSG00000033981(Gria2);ENSMUSG00000021478(Drd1);ENSMUSG00000015461(Atf6b);ENSMUSG00000061718(Ppp1r1b);ENSMUSG00000032562(Gnai2);ENSMUSG00000053007(Creb5);ENSMUSG00000036330(Slc18a1);ENSMUSG00000003545(Fosb);ENSMUSG00000028163(Nfkb1);ENSMUSG00000003974(Grm3);ENSMUSG00000025037(Maoa);ENSMUSG00000040147(Maob);ENSMUSG0…
KO04146	Peroxisome	86	-0.3743743	-1.1784333	0.16366367	1.0	ENSMUSG00000022982(Sod1);ENSMUSG00000027674(Pex5l);ENSMUSG00000007908(Hmgcll1);ENSMUSG00000029864(Gstk1);ENSMUSG00000022040(Ephx2);ENSMUSG00000022244(Amacr);ENSMUSG00000005069(Pex5);ENSMUSG00000032883(Acsl3);ENSMUSG00000028975(Pex14);ENSMUSG00000018796(Acsl1);ENSMUSG00000024507(Hsd17b4);ENSMUSG00000063428(Ddo);ENSMUSG00000021416(Eci3);ENSMUSG00000021417(Eci2);ENSMUSG00000055782(Abcd2);ENSMUSG0000…
KO04961	Endocrine and other factor-regulated calcium reabsorption	61	-0.3961588	-1.177324	0.18012422	1.0	ENSMUSG00000016327(Atp1b4);ENSMUSG00000047547(Cltb);ENSMUSG00000063089(Klk1b8);ENSMUSG00000063133(Klk1b1);ENSMUSG00000059042(Klk1b9);ENSMUSG00000044485(Klk1b11);ENSMUSG00000053719(Klk1b26);ENSMUSG00000063177(Klk1b27);ENSMUSG00000066516(Klk1b21);ENSMUSG00000060177(Klk1b22);ENSMUSG00000063713(Klk1b24);ENSMUSG00000066515(Klk1b3);ENSMUSG00000066512(Klk1b5);ENSMUSG00000063903(Klk1);ENSMUSG00000019943(…
KO01040	Biosynthesis of unsaturated fatty acids	34	-0.42959177	-1.1731387	0.2140411	1.0	ENSMUSG00000031708(Tecr);ENSMUSG00000024507(Hsd17b4);ENSMUSG00000032262(Elovl4);ENSMUSG00000021696(Elovl7);ENSMUSG00000024665(Fads2);ENSMUSG00000010663(Fads1);ENSMUSG00000025202(Scd3);ENSMUSG00000041220(Elovl6);ENSMUSG00000020777(Acox1);ENSMUSG00000028937(Acot7);ENSMUSG00000038754(Elovl3);ENSMUSG00000029098(Acox3);ENSMUSG00000035376(Hacd2);ENSMUSG00000021364(Elovl2);ENSMUSG00000021226(Acot2);ENSM…
KO00230	Purine metabolism	134	-0.34802964	-1.1690274	0.15578635	1.0	ENSMUSG00000024575(Pde6a);ENSMUSG00000021536(Adcy2);ENSMUSG00000079104(Prps1l3);ENSMUSG00000022962(Gart);ENSMUSG00000022489(Pde1b);ENSMUSG00000000253(Gmpr);ENSMUSG00000021933(Gucy1b2);ENSMUSG00000020649(Rrm2);ENSMUSG00000000295(Hddc2);ENSMUSG00000015961(Adss);ENSMUSG00000028005(Gucy1b1);ENSMUSG00000033910(Gucy1a1);ENSMUSG00000039058(Ak5);ENSMUSG00000021718(Nt5el);ENSMUSG00000029310(Nudt9);ENSMUSG…
KO00620	Pyruvate metabolism	44	-0.4116052	-1.1643234	0.19557823	1.0	ENSMUSG00000053644(Aldh7a1);ENSMUSG00000008822(Acyp1);ENSMUSG00000030246(Ldhb);ENSMUSG00000000168(Dlat);ENSMUSG00000032047(Acat1);ENSMUSG00000031299(Pdha1);ENSMUSG00000024892(Pcx);ENSMUSG00000024556(Me2);ENSMUSG00000101959(Ldhal6b);ENSMUSG00000031958(Ldhd);ENSMUSG00000030621(Me3);ENSMUSG00000060923(Acyp2);ENSMUSG00000021620(Acot12);ENSMUSG00000062480(Acat3);ENSMUSG00000023832(Acat2);ENSMUSG000000…
KO04964	Proximal tubule bicarbonate reclamation	22	-0.47238052	-1.1596313	0.25466892	1.0	ENSMUSG00000016327(Atp1b4);ENSMUSG00000036123(Slc9a3);ENSMUSG00000026103(Gls);ENSMUSG00000033161(Atp1a1);ENSMUSG00000004655(Aqp1);ENSMUSG00000044005(Gls2);ENSMUSG00000027562(Car2);ENSMUSG00000032412(Atp1b3);ENSMUSG00000021794(Glud1);ENSMUSG00000040618(Pck2);ENSMUSG00000026576(Atp1b1);ENSMUSG00000060961(Slc4a4);ENSMUSG00000040907(Atp1a3);ENSMUSG00000007107(Atp1a4);ENSMUSG00000007097(Atp1a2);ENSMUS…
KO05217	Basal cell carcinoma	63	-0.38514107	-1.1484143	0.2140625	1.0	ENSMUSG00000022812(Gsk3b);ENSMUSG00000005871(Apc);ENSMUSG00000012282(Wnt8a);ENSMUSG00000064325(Hhip);ENSMUSG00000021994(Wnt5a);ENSMUSG00000022382(Wnt7b);ENSMUSG00000007989(Fzd3);ENSMUSG00000021453(Gadd45g);ENSMUSG00000044674(Fzd1);ENSMUSG00000009900(Wnt3a);ENSMUSG00000000126(Wnt9a);ENSMUSG00000030093(Wnt7a);ENSMUSG00000055799(Tcf7l1);ENSMUSG00000025407(Gli1);ENSMUSG00000048402(Gli2);ENSMUSG000000…
KO05224	Breast cancer	147	-0.3400186	-1.140309	0.179676	1.0	ENSMUSG00000022812(Gsk3b);ENSMUSG00000031230(Fgf16);ENSMUSG00000021250(Fos);ENSMUSG00000005871(Apc);ENSMUSG00000021974(Fgf9);ENSMUSG00000012282(Wnt8a);ENSMUSG00000022346(Myc);ENSMUSG00000063358(Mapk1);ENSMUSG00000021994(Wnt5a);ENSMUSG00000041417(Pik3r1);ENSMUSG00000022382(Wnt7b);ENSMUSG00000007989(Fzd3);ENSMUSG00000040274(Cdk6);ENSMUSG00000019699(Akt3);ENSMUSG00000019789(Hey2);ENSMUSG00000028991(…
KO00360	Phenylalanine metabolism	20	-0.47274923	-1.1356465	0.29725087	1.0	ENSMUSG00000020051(Pah);ENSMUSG00000025190(Got1);ENSMUSG00000029445(Hpd);ENSMUSG00000071633(Gm4952);ENSMUSG00000019102(Aldh3a1);ENSMUSG00000025037(Maoa);ENSMUSG00000040147(Maob);ENSMUSG00000024885(Aldh3b1);ENSMUSG00000037263(Aldh3b3);ENSMUSG00000075296(Aldh3b2);ENSMUSG00000078651(Aoc2);ENSMUSG00000019326(Aoc3);ENSMUSG00000031672(Got2);ENSMUSG00000024903(Lao1);ENSMUSG00000033307(Mif);ENSMUSG000000…
KO04120	Ubiquitin mediated proteolysis	145	-0.3350195	-1.1338173	0.19616519	1.0	ENSMUSG00000069053(Uba1y);ENSMUSG00000024370(Cdc23);ENSMUSG00000031095(Cul4b);ENSMUSG00000020184(Mdm2);ENSMUSG00000024589(Nedd4l);ENSMUSG00000036977(Anapc10);ENSMUSG00000025860(Xiap);ENSMUSG00000055839(Elob);ENSMUSG00000050435(Ube2dnl1);ENSMUSG00000047079(Ube2dnl2);ENSMUSG00000025261(Huwe1);ENSMUSG00000041556(Fbxo2);ENSMUSG00000022637(Cblb);ENSMUSG00000029466(Anapc7);ENSMUSG00000029686(Cul1);ENSM…
KO01523	Antifolate resistance	29	-0.4270956	-1.1333308	0.2749591	1.0	ENSMUSG00000024927(Rela);ENSMUSG00000022962(Gart);ENSMUSG00000032849(Abcc4);ENSMUSG00000029009(Mthfr);ENSMUSG00000004221(Ikbkg);ENSMUSG00000025194(Abcc2);ENSMUSG00000025199(Chuk);ENSMUSG00000031537(Ikbkb);ENSMUSG00000025403(Shmt2);ENSMUSG00000021707(Dhfr);ENSMUSG00000028163(Nfkb1);ENSMUSG00000020534(Shmt1);ENSMUSG00000029802(Abcg2);ENSMUSG00000023088(Abcc1);ENSMUSG00000020829(Slc46a1);ENSMUSG0000…
KO00071	Fatty acid degradation	52	-0.3920206	-1.1258461	0.2661157	1.0	ENSMUSG00000053644(Aldh7a1);ENSMUSG00000024132(Eci1);ENSMUSG00000024900(Cpt1a);ENSMUSG00000032883(Acsl3);ENSMUSG00000062908(Acadm);ENSMUSG00000024207(Acsbg2);ENSMUSG00000024209(Acsbg3);ENSMUSG00000018796(Acsl1);ENSMUSG00000032047(Acat1);ENSMUSG00000021416(Eci3);ENSMUSG00000078937(Cpt1b);ENSMUSG00000032281(Acsbg1);ENSMUSG00000021417(Eci2);ENSMUSG00000036880(Acaa2);ENSMUSG00000027984(Hadh);ENSMUSG0…
KO05031	Amphetamine addiction	68	-0.3651632	-1.1250476	0.24153847	1.0	ENSMUSG00000021250(Fos);ENSMUSG00000038128(Camk4);ENSMUSG00000021609(Slc6a3);ENSMUSG00000036438(Calm2);ENSMUSG00000001986(Gria3);ENSMUSG00000025094(Slc18a2);ENSMUSG00000028800(Hdac1);ENSMUSG00000033981(Gria2);ENSMUSG00000015968(Cacna1d);ENSMUSG00000020063(Sirt1);ENSMUSG00000019777(Hdac2);ENSMUSG00000021478(Drd1);ENSMUSG00000015461(Atf6b);ENSMUSG00000001175(Calm1);ENSMUSG00000061718(Ppp1r1b);ENSMU…
KO00980	Metabolism of xenobiotics by cytochrome P450	73	-0.36388853	-1.1176013	0.25611746	1.0	ENSMUSG00000029864(Gstk1);ENSMUSG00000040703(Cyp2s1);ENSMUSG00000078798(Sult2a1);ENSMUSG00000074377(Sult2a4);ENSMUSG00000074375(Sult2a3);ENSMUSG00000074604(Mgst2);ENSMUSG00000038776(Ephx1);ENSMUSG00000025934(Gsta3);ENSMUSG00000025068(Gsto1);ENSMUSG00000025069(Gsto2);ENSMUSG00000019102(Aldh3a1);ENSMUSG00000055301(Adh7);ENSMUSG00000074207(Adh1);ENSMUSG00000037797(Adh4);ENSMUSG00000028138(Adh5);ENSM…
KO04340	Hedgehog signaling pathway	58	-0.37972945	-1.1162157	0.26272577	1.0	ENSMUSG00000073563(Csnk1g3);ENSMUSG00000022812(Gsk3b);ENSMUSG00000022687(Boc);ENSMUSG00000064325(Hhip);ENSMUSG00000029686(Cul1);ENSMUSG00000038119(Cdon);ENSMUSG00000004364(Cul3);ENSMUSG00000038780(Smurf1);ENSMUSG00000025407(Gli1);ENSMUSG00000048402(Gli2);ENSMUSG00000025217(Btrc);ENSMUSG00000022517(Mgrn1);ENSMUSG00000000184(Ccnd2);ENSMUSG00000027070(Lrp2);ENSMUSG00000025231(Sufu);ENSMUSG0000002027…
KO05310	Asthma	24	-0.44222888	-1.1141036	0.2923077	1.0	ENSMUSG00000037649(H2-DMa);ENSMUSG00000037548(H2-DMb2);ENSMUSG00000079547(H2-DMb1);ENSMUSG00000041538(H2-Ob);ENSMUSG00000073421(H2-Ab1);ENSMUSG00000036594(H2-Aa);ENSMUSG00000060586(H2-Eb1);ENSMUSG00000024680(Ms4a2);ENSMUSG00000016529(Il10);ENSMUSG00000021538(Il9);ENSMUSG00000031132(Cd40lg);ENSMUSG00000000869(Il4);ENSMUSG00000018914(Il3);ENSMUSG00000024334(H2-Oa);ENSMUSG00000067341(H2-Eb2);ENSMUSG…
KO00010	Glycolysis / Gluconeogenesis	66	-0.36736563	-1.1136533	0.26910827	1.0	ENSMUSG00000053644(Aldh7a1);ENSMUSG00000062070(Pgk1);ENSMUSG00000030246(Ldhb);ENSMUSG00000024896(Minpp1);ENSMUSG00000000168(Dlat);ENSMUSG00000059040(Eno1b);ENSMUSG00000031299(Pdha1);ENSMUSG00000011752(Pgam1);ENSMUSG00000063524(Eno1);ENSMUSG00000000628(Hk2);ENSMUSG00000101959(Ldhal6b);ENSMUSG00000021196(Pfkp);ENSMUSG00000059343(Aldoart1);ENSMUSG00000005232(G6pc2);ENSMUSG00000031233(Pgk2);ENSMUSG00…
KO05225	Hepatocellular carcinoma	173	-0.32201743	-1.1136198	0.22693998	1.0	ENSMUSG00000022812(Gsk3b);ENSMUSG00000024921(Smarca2);ENSMUSG00000005871(Apc);ENSMUSG00000021253(Tgfb3);ENSMUSG00000012282(Wnt8a);ENSMUSG00000022346(Myc);ENSMUSG00000021611(Tert);ENSMUSG00000063358(Mapk1);ENSMUSG00000021994(Wnt5a);ENSMUSG00000031714(Gab1);ENSMUSG00000041417(Pik3r1);ENSMUSG00000022382(Wnt7b);ENSMUSG00000007989(Fzd3);ENSMUSG00000040274(Cdk6);ENSMUSG00000019699(Akt3);ENSMUSG00000028…
KO00770	Pantothenate and CoA biosynthesis	21	-0.45371678	-1.1113718	0.30166668	1.0	ENSMUSG00000033308(Dpyd);ENSMUSG00000033610(Pank1);ENSMUSG00000030268(Bcat1);ENSMUSG00000022304(Dpys);ENSMUSG00000063849(Ppcdc);ENSMUSG00000018846(Pank3);ENSMUSG00000023044(Csad);ENSMUSG00000010025(Aldh3a2);ENSMUSG00000001755(Coasy);ENSMUSG00000037370(Enpp1);ENSMUSG00000019989(Enpp3);ENSMUSG00000033427(Upb1);ENSMUSG00000028636(Ppcs);ENSMUSG00000035561(Aldh1b1);ENSMUSG00000020010(Vnn3);ENSMUSG0000…
KO00380	Tryptophan metabolism	51	-0.3798144	-1.1050652	0.28330523	1.0	ENSMUSG00000053644(Aldh7a1);ENSMUSG00000004789(Dlst);ENSMUSG00000028011(Tdo2);ENSMUSG00000032047(Acat1);ENSMUSG00000029811(Aoc1);ENSMUSG00000029813(Aoc1l2);ENSMUSG00000068536(Aoc1l1);ENSMUSG00000039215(Aoc1l3);ENSMUSG00000057228(Aadat);ENSMUSG00000027984(Hadh);ENSMUSG00000022853(Ehhadh);ENSMUSG00000026348(Acmsd);ENSMUSG00000020804(Aanat);ENSMUSG00000062480(Acat3);ENSMUSG00000023832(Acat2);ENSMUSG…
KO04924	Renin secretion	75	-0.35634738	-1.1050593	0.26875	1.0	ENSMUSG00000021367(Edn1);ENSMUSG00000035283(Adrb1);ENSMUSG00000039942(Ptger4);ENSMUSG00000045730(Adrb2);ENSMUSG00000022489(Pde1b);ENSMUSG00000031616(Ednra);ENSMUSG00000036438(Calm2);ENSMUSG00000021933(Gucy1b2);ENSMUSG00000021939(Ctsb);ENSMUSG00000041616(Nppa);ENSMUSG00000024256(Adcyap1);ENSMUSG00000049115(Agtr1a);ENSMUSG00000028005(Gucy1b1);ENSMUSG00000033910(Gucy1a1);ENSMUSG00000015968(Cacna1d);…
KO04721	Synaptic vesicle cycle	77	-0.35313752	-1.0983554	0.29166666	1.0	ENSMUSG00000020566(Atp6v1c2);ENSMUSG00000052459(Atp6v1a);ENSMUSG00000053375(Atp6v1e2);ENSMUSG00000021609(Slc6a3);ENSMUSG00000024935(Slc1a1);ENSMUSG00000005360(Slc1a3);ENSMUSG00000025094(Slc18a2);ENSMUSG00000024121(Atp6v0c);ENSMUSG00000024519(Cplx4);ENSMUSG00000025867(Cplx2);ENSMUSG00000019935(Slc17a8);ENSMUSG00000047547(Cltb);ENSMUSG00000034656(Cacna1a);ENSMUSG00000039105(Atp6v1g1);ENSMUSG0000002…
KO05034	Alcoholism	199	-0.3141896	-1.0973368	0.24285714	1.0	ENSMUSG00000094881(H2al2c);ENSMUSG00000095573(H2al2b);ENSMUSG00000069307(H2bc23);ENSMUSG00000094248(H2ac23);ENSMUSG00000069306(H4c17);ENSMUSG00000069305(H4c18);ENSMUSG00000094777(H2ac24);ENSMUSG00000069303(H2bc24);ENSMUSG00000069302(H2ac12);ENSMUSG00000062727(H2bc12);ENSMUSG00000060639(H4c9);ENSMUSG00000069301(H2ac11);ENSMUSG00000069300(H2bc11);ENSMUSG00000069310(H3c3);ENSMUSG00000075031(H2bc3);E…
KO04390	Hippo signaling pathway	156	-0.31743205	-1.0926946	0.26600283	1.0	ENSMUSG00000022812(Gsk3b);ENSMUSG00000005871(Apc);ENSMUSG00000021253(Tgfb3);ENSMUSG00000005699(Pard6a);ENSMUSG00000012282(Wnt8a);ENSMUSG00000022346(Myc);ENSMUSG00000037815(Ctnna1);ENSMUSG00000076432(Ywhaq);ENSMUSG00000031681(Smad1);ENSMUSG00000021994(Wnt5a);ENSMUSG00000021567(Nkd2);ENSMUSG00000020644(Id2);ENSMUSG00000074637(Sox2);ENSMUSG00000022382(Wnt7b);ENSMUSG00000007989(Fzd3);ENSMUSG000000608…
KO05226	Gastric cancer	149	-0.32069987	-1.0884346	0.25531915	1.0	ENSMUSG00000022812(Gsk3b);ENSMUSG00000031230(Fgf16);ENSMUSG00000005871(Apc);ENSMUSG00000021253(Tgfb3);ENSMUSG00000021974(Fgf9);ENSMUSG00000012282(Wnt8a);ENSMUSG00000022346(Myc);ENSMUSG00000021611(Tert);ENSMUSG00000037815(Ctnna1);ENSMUSG00000063358(Mapk1);ENSMUSG00000021994(Wnt5a);ENSMUSG00000031714(Gab1);ENSMUSG00000041417(Pik3r1);ENSMUSG00000022382(Wnt7b);ENSMUSG00000007989(Fzd3);ENSMUSG00000019…
KO05222	Small cell lung cancer	93	-0.3409325	-1.0861174	0.28115016	1.0	ENSMUSG00000024927(Rela);ENSMUSG00000022346(Myc);ENSMUSG00000019899(Lama2);ENSMUSG00000025860(Xiap);ENSMUSG00000041417(Pik3r1);ENSMUSG00000040274(Cdk6);ENSMUSG00000019699(Akt3);ENSMUSG00000016477(E2f3);ENSMUSG00000062248(Cks2);ENSMUSG00000021453(Gadd45g);ENSMUSG00000019846(Lama4);ENSMUSG00000026479(Lamc2);ENSMUSG00000026478(Lamc1);ENSMUSG00000031628(Casp3);ENSMUSG00000007659(Bcl2l1);ENSMUSG000000…
KO00603	Glycosphingolipid biosynthesis - globo and isoglobo series	16	-0.47387317	-1.0786474	0.3623446	1.0	ENSMUSG00000021665(Hexb);ENSMUSG00000022453(Naga);ENSMUSG00000043300(B3galnt1);ENSMUSG00000030283(St8sia1);ENSMUSG00000031266(Gla);ENSMUSG00000013846(St3gal1);ENSMUSG00000031749(St3gal2);ENSMUSG00000074892(B3galt5);ENSMUSG00000026829(Gbgt1);ENSMUSG00000025232(Hexa);ENSMUSG00000028794(A3galt2);ENSMUSG00000055373(Fut9);ENSMUSG00000047878(A4galt);ENSMUSG00000040364(Sec1);ENSMUSG00000008461(Fut1);ENS…
KO04022	cGMP-PKG signaling pathway	172	-0.3127847	-1.0755869	0.28067702	1.0	ENSMUSG00000035283(Adrb1);ENSMUSG00000020580(Rock2);ENSMUSG00000045730(Adrb2);ENSMUSG00000021536(Adcy2);ENSMUSG00000031616(Ednra);ENSMUSG00000016327(Atp1b4);ENSMUSG00000022122(Ednrb);ENSMUSG00000036438(Calm2);ENSMUSG00000063358(Mapk1);ENSMUSG00000021933(Gucy1b2);ENSMUSG00000031902(Nfatc3);ENSMUSG00000021944(Gata4);ENSMUSG00000030247(Kcnj8);ENSMUSG00000029019(Nppb);ENSMUSG00000041616(Nppa);ENSMUSG…
KO04744	Phototransduction	27	-0.42231405	-1.0739459	0.34488449	1.0	ENSMUSG00000024575(Pde6a);ENSMUSG00000036438(Calm2);ENSMUSG00000031450(Grk1);ENSMUSG00000067220(Cnga1);ENSMUSG00000001175(Calm1);ENSMUSG00000063130(Calml3);ENSMUSG00000033765(Calm4);ENSMUSG00000099269(Calm5);ENSMUSG00000042282(Gucy2f);ENSMUSG00000029491(Pde6b);ENSMUSG00000029064(Gnb1);ENSMUSG00000031789(Cngb1);ENSMUSG00000032246(Calml4);ENSMUSG00000074003(Gucy2d);ENSMUSG00000009108(Gnat2);ENSMUSG…
KO05168	Herpes simplex virus 1 infection	441	-0.28339607	-1.0565301	0.28061223	1.0	ENSMUSG00000055341(Zfp457);ENSMUSG00000057842(Zfp595);ENSMUSG00000006720(Zfp184);ENSMUSG00000004788(Eif2b2);ENSMUSG00000000555(Itga5);ENSMUSG00000022967(Ifnar1);ENSMUSG00000022965(Ifngr2);ENSMUSG00000024927(Rela);ENSMUSG00000063383(Zfp947);ENSMUSG00000096433(Zfp994);ENSMUSG00000033972(Zfp944);ENSMUSG00000071266(Zfp946);ENSMUSG00000002617(Zfp40);ENSMUSG00000031639(Tlr3);ENSMUSG00000024789(Jak2);EN…
KO04310	Wnt signaling pathway	168	-0.30547145	-1.0505887	0.34900284	1.0	ENSMUSG00000022812(Gsk3b);ENSMUSG00000020580(Rock2);ENSMUSG00000024912(Fosl1);ENSMUSG00000005871(Apc);ENSMUSG00000012282(Wnt8a);ENSMUSG00000022346(Myc);ENSMUSG00000021994(Wnt5a);ENSMUSG00000031902(Nfatc3);ENSMUSG00000040260(Daam2);ENSMUSG00000021567(Nkd2);ENSMUSG00000019880(Rspo3);ENSMUSG00000030079(Ruvbl1);ENSMUSG00000024868(Dkk1);ENSMUSG00000022382(Wnt7b);ENSMUSG00000007989(Fzd3);ENSMUSG0000000…
KO04136	Autophagy - other	32	-0.3958548	-1.049432	0.37625417	1.0	ENSMUSG00000033628(Pik3c3);ENSMUSG00000022663(Atg3);ENSMUSG00000024773(Atg2a);ENSMUSG00000028991(Mtor);ENSMUSG00000024142(Mlst8);ENSMUSG00000032905(Atg12);ENSMUSG00000038160(Atg5);ENSMUSG00000031950(Gabarapl2);ENSMUSG00000041341(Atg2b);ENSMUSG00000021619(Atg10);ENSMUSG00000030161(Gabarapl1);ENSMUSG00000031221(Igbp1);ENSMUSG00000004798(Ulk2);ENSMUSG00000079418(Atg4a);ENSMUSG00000035086(Becn1);ENSM…
KO04520	Adherens junction	71	-0.3398275	-1.0383213	0.38203958	1.0	ENSMUSG00000033060(Lmo7);ENSMUSG00000037815(Ctnna1);ENSMUSG00000063358(Mapk1);ENSMUSG00000022656(Nectin3);ENSMUSG00000044573(Acp1);ENSMUSG00000060843(Ctnna3);ENSMUSG00000062312(Erbb2);ENSMUSG00000019831(Wasf1);ENSMUSG00000025006(Sorbs1);ENSMUSG00000055799(Tcf7l1);ENSMUSG00000030516(Tjp1);ENSMUSG00000000127(Fer);ENSMUSG00000063063(Ctnna2);ENSMUSG00000024515(Smad4);ENSMUSG00000033278(Ptprm);ENSMUSG…
KO05412	Arrhythmogenic right ventricular cardiomyopathy	77	-0.33274862	-1.0371994	0.38308457	1.0	ENSMUSG00000024304(Cdh2);ENSMUSG00000024331(Dsc2);ENSMUSG00000044393(Dsg2);ENSMUSG00000000555(Itga5);ENSMUSG00000041957(Pkp2);ENSMUSG00000019899(Lama2);ENSMUSG00000037815(Ctnna1);ENSMUSG00000035296(Sgcg);ENSMUSG00000021991(Cacna2d3);ENSMUSG00000015968(Cacna1d);ENSMUSG00000029467(Atp2a2);ENSMUSG00000060843(Ctnna3);ENSMUSG00000030730(Atp2a1);ENSMUSG00000025321(Itgb8);ENSMUSG00000031142(Cacna1f);ENS…
KO00650	Butanoate metabolism	28	-0.4020319	-1.036751	0.410596	1.0	ENSMUSG00000007908(Hmgcll1);ENSMUSG00000035936(Aldh5a1);ENSMUSG00000020988(L2hgdh);ENSMUSG00000032047(Acat1);ENSMUSG00000027984(Hadh);ENSMUSG00000022853(Ehhadh);ENSMUSG00000057880(Abat);ENSMUSG00000028167(Bdh2);ENSMUSG00000062480(Acat3);ENSMUSG00000023832(Acat2);ENSMUSG00000070880(Gad1);ENSMUSG00000046598(Bdh1);ENSMUSG00000022186(Oxct1);ENSMUSG00000028672(Hmgcl);ENSMUSG00000093930(Hmgcs1);ENSMUSG…
KO03320	PPAR signaling pathway	89	-0.32397884	-1.0336685	0.3655914	1.0	ENSMUSG00000024600(Slc27a6);ENSMUSG00000031710(Ucp1);ENSMUSG00000054422(Fabp1);ENSMUSG00000024122(Pdpk1);ENSMUSG00000022383(Ppara);ENSMUSG00000024900(Cpt1a);ENSMUSG00000032883(Acsl3);ENSMUSG00000062908(Acadm);ENSMUSG00000024207(Acsbg2);ENSMUSG00000024209(Acsbg3);ENSMUSG00000018796(Acsl1);ENSMUSG00000028773(Fabp3);ENSMUSG00000053624(Gykl1);ENSMUSG00000025006(Sorbs1);ENSMUSG00000078937(Cpt1b);ENSMU…
KO04916	Melanogenesis	100	-0.315128	-1.0303054	0.36760125	1.0	ENSMUSG00000022812(Gsk3b);ENSMUSG00000021367(Edn1);ENSMUSG00000021536(Adcy2);ENSMUSG00000012282(Wnt8a);ENSMUSG00000022122(Ednrb);ENSMUSG00000036438(Calm2);ENSMUSG00000063358(Mapk1);ENSMUSG00000022129(Dct);ENSMUSG00000021994(Wnt5a);ENSMUSG00000022382(Wnt7b);ENSMUSG00000007989(Fzd3);ENSMUSG00000044674(Fzd1);ENSMUSG00000001175(Calm1);ENSMUSG00000009900(Wnt3a);ENSMUSG00000000126(Wnt9a);ENSMUSG0000003…
KO04919	Thyroid hormone signaling pathway	120	-0.315106	-1.029235	0.41097924	1.0	ENSMUSG00000022812(Gsk3b);ENSMUSG00000033965(Slc16a2);ENSMUSG00000033083(Tbc1d4);ENSMUSG00000016327(Atp1b4);ENSMUSG00000022346(Myc);ENSMUSG00000030235(Slco1c1);ENSMUSG00000020184(Mdm2);ENSMUSG00000063358(Mapk1);ENSMUSG00000041417(Pik3r1);ENSMUSG00000021944(Gata4);ENSMUSG00000028800(Hdac1);ENSMUSG00000024122(Pdpk1);ENSMUSG00000000708(Kat2b);ENSMUSG00000019699(Akt3);ENSMUSG00000028991(Mtor);ENSMUSG…
KO00051	Fructose and mannose metabolism	36	-0.3782211	-1.0265595	0.4057971	1.0	ENSMUSG00000025271(Pfkfb1);ENSMUSG00000038372(Gmds);ENSMUSG00000053870(Fpgt);ENSMUSG00000033703(Fcsk);ENSMUSG00000000628(Hk2);ENSMUSG00000021196(Pfkp);ENSMUSG00000059343(Aldoart1);ENSMUSG00000034371(Tkfc);ENSMUSG00000032306(Mpi);ENSMUSG00000038028(Tigar);ENSMUSG00000022711(Pmm2);ENSMUSG00000026409(Pfkfb2);ENSMUSG00000021456(Fbp2);ENSMUSG00000069805(Fbp1);ENSMUSG00000022474(Pmm1);ENSMUSG0000002257…
KO04724	Glutamatergic synapse	113	-0.31417182	-1.0264925	0.3869565	1.0	ENSMUSG00000021536(Adcy2);ENSMUSG00000024935(Slc1a1);ENSMUSG00000063358(Mapk1);ENSMUSG00000001986(Gria3);ENSMUSG00000005360(Slc1a3);ENSMUSG00000033981(Gria2);ENSMUSG00000037541(Shank2);ENSMUSG00000015968(Cacna1d);ENSMUSG00000025813(Homer2);ENSMUSG00000019935(Slc17a8);ENSMUSG00000026473(Glul);ENSMUSG00000022092(Ppp3cc);ENSMUSG00000022623(Shank3);ENSMUSG00000034656(Cacna1a);ENSMUSG00000030287(Itpr2…
KO05204	Chemical carcinogenesis - DNA adducts	84	-0.3281462	-1.02484	0.4144427	1.0	ENSMUSG00000029864(Gstk1);ENSMUSG00000078798(Sult2a1);ENSMUSG00000074377(Sult2a4);ENSMUSG00000074375(Sult2a3);ENSMUSG00000025002(Cyp2c55);ENSMUSG00000067231(Cyp2c65);ENSMUSG00000067229(Cyp2c66);ENSMUSG00000003053(Cyp2c29);ENSMUSG00000032808(Cyp2c38);ENSMUSG00000025003(Cyp2c39);ENSMUSG00000074882(Cyp2c68);ENSMUSG00000025004(Cyp2c40);ENSMUSG00000042248(Cyp2c37);ENSMUSG00000067225(Cyp2c54);ENSMUSG00…
KO00982	Drug metabolism - cytochrome P450	71	-0.33248425	-1.0225433	0.4024768	1.0	ENSMUSG00000029864(Gstk1);ENSMUSG00000074604(Mgst2);ENSMUSG00000025934(Gsta3);ENSMUSG00000025068(Gsto1);ENSMUSG00000025069(Gsto2);ENSMUSG00000019102(Aldh3a1);ENSMUSG00000055301(Adh7);ENSMUSG00000063558(Aox1);ENSMUSG00000074207(Adh1);ENSMUSG00000025037(Maoa);ENSMUSG00000064294(Aox3);ENSMUSG00000037797(Adh4);ENSMUSG00000040147(Maob);ENSMUSG00000028138(Adh5);ENSMUSG00000038242(Aox4);ENSMUSG000000795…
KO04024	cAMP signaling pathway	219	-0.28987423	-1.0220628	0.38166896	1.0	ENSMUSG00000002489(Tiam1);ENSMUSG00000021367(Edn1);ENSMUSG00000035283(Adrb1);ENSMUSG00000005864(Cnga2);ENSMUSG00000020580(Rock2);ENSMUSG00000045730(Adrb2);ENSMUSG00000021250(Fos);ENSMUSG00000026322(Htr4);ENSMUSG00000021536(Adcy2);ENSMUSG00000038128(Camk4);ENSMUSG00000024927(Rela);ENSMUSG00000031616(Ednra);ENSMUSG00000016327(Atp1b4);ENSMUSG00000036438(Calm2);ENSMUSG00000063358(Mapk1);ENSMUSG000000…
KO05410	Hypertrophic cardiomyopathy	91	-0.3212556	-1.0212438	0.41060606	1.0	ENSMUSG00000021367(Edn1);ENSMUSG00000050697(Prkaa1);ENSMUSG00000000555(Itga5);ENSMUSG00000021253(Tgfb3);ENSMUSG00000019899(Lama2);ENSMUSG00000035296(Sgcg);ENSMUSG00000021991(Cacna2d3);ENSMUSG00000020053(Igf1);ENSMUSG00000015968(Cacna1d);ENSMUSG00000029467(Atp2a2);ENSMUSG00000002603(Tgfb1);ENSMUSG00000030730(Atp2a1);ENSMUSG00000025321(Itgb8);ENSMUSG00000031142(Cacna1f);ENSMUSG00000020758(Itgb4);EN…
KO05152	Tuberculosis	179	-0.29334372	-1.0189074	0.41411042	1.0	ENSMUSG00000033628(Pik3c3);ENSMUSG00000022965(Ifngr2);ENSMUSG00000021253(Tgfb3);ENSMUSG00000024927(Rela);ENSMUSG00000016534(Lamp2);ENSMUSG00000036438(Calm2);ENSMUSG00000063358(Mapk1);ENSMUSG00000023994(Nfya);ENSMUSG00000024789(Jak2);ENSMUSG00000045322(Tlr9);ENSMUSG00000032688(Malt1);ENSMUSG00000055170(Ifng);ENSMUSG00000039217(Il18);ENSMUSG00000030142(Clec4e);ENSMUSG00000017831(Rab5a);ENSMUSG00000…
KO04918	Thyroid hormone synthesis	74	-0.3324814	-1.017752	0.42946708	1.0	ENSMUSG00000061808(Ttr);ENSMUSG00000021536(Adcy2);ENSMUSG00000016327(Atp1b4);ENSMUSG00000020048(Hsp90b1);ENSMUSG00000020963(Tshr);ENSMUSG00000020673(Tpo);ENSMUSG00000053469(Tg);ENSMUSG00000020651(Slc26a4);ENSMUSG00000025823(Pdia4);ENSMUSG00000015461(Atf6b);ENSMUSG00000030287(Itpr2);ENSMUSG00000005580(Adcy9);ENSMUSG00000026803(Ttf1);ENSMUSG00000021760(Gpx8);ENSMUSG00000027070(Lrp2);ENSMUSG00000053…
KO01524	Platinum drug resistance	80	-0.3283621	-1.0131323	0.4244713	1.0	ENSMUSG00000033792(Atp7a);ENSMUSG00000020184(Mdm2);ENSMUSG00000063358(Mapk1);ENSMUSG00000025860(Xiap);ENSMUSG00000041417(Pik3r1);ENSMUSG00000024122(Pdpk1);ENSMUSG00000019699(Akt3);ENSMUSG00000024778(Fas);ENSMUSG00000024521(Pmaip1);ENSMUSG00000034218(Atm);ENSMUSG00000031628(Casp3);ENSMUSG00000062312(Erbb2);ENSMUSG00000007659(Bcl2l1);ENSMUSG00000019979(Apaf1);ENSMUSG00000039936(Pik3cd);ENSMUSG00000…
KO04350	TGF-beta signaling pathway	95	-0.31698546	-1.0129819	0.42814815	1.0	ENSMUSG00000021253(Tgfb3);ENSMUSG00000022346(Myc);ENSMUSG00000021379(Id4);ENSMUSG00000063358(Mapk1);ENSMUSG00000031681(Smad1);ENSMUSG00000020644(Id2);ENSMUSG00000055170(Ifng);ENSMUSG00000029686(Cul1);ENSMUSG00000032058(Ppp2r1b);ENSMUSG00000002603(Tgfb1);ENSMUSG00000038482(Tfdp1);ENSMUSG00000042745(Id1);ENSMUSG00000038780(Smurf1);ENSMUSG00000024515(Smad4);ENSMUSG00000024563(Smad2);ENSMUSG000000474…
KO05144	Malaria	55	-0.34185928	-1.011666	0.45264846	1.0	ENSMUSG00000090523(Gypc);ENSMUSG00000021253(Tgfb3);ENSMUSG00000027962(Vcam1);ENSMUSG00000051839(Gypa);ENSMUSG00000045322(Tlr9);ENSMUSG00000055170(Ifng);ENSMUSG00000039217(Il18);ENSMUSG00000027995(Tlr2);ENSMUSG00000002603(Tgfb1);ENSMUSG00000038067(Csf3);ENSMUSG00000022261(Sdc2);ENSMUSG00000039005(Tlr4);ENSMUSG00000000157(Itgb2l);ENSMUSG00000009376(Met);ENSMUSG00000069919(Hba-a1);ENSMUSG00000069917…
KO00640	Propanoate metabolism	31	-0.3858156	-1.0109819	0.43890676	1.0	ENSMUSG00000030246(Ldhb);ENSMUSG00000019883(Echdc1);ENSMUSG00000060376(Bckdha);ENSMUSG00000041650(Pcca);ENSMUSG00000032263(Bckdhb);ENSMUSG00000033429(Mcee);ENSMUSG00000052738(Suclg1);ENSMUSG00000101959(Ldhal6b);ENSMUSG00000020777(Acox1);ENSMUSG00000022853(Ehhadh);ENSMUSG00000057880(Abat);ENSMUSG00000041426(Hibch);ENSMUSG00000035948(Acss3);ENSMUSG00000029098(Acox3);ENSMUSG00000023921(Mmut);ENSMUSG…
KO04114	Oocyte meiosis	120	-0.30638	-1.0093876	0.43722305	1.0	ENSMUSG00000017843(Ppp2r5c);ENSMUSG00000021536(Adcy2);ENSMUSG00000024370(Cdc23);ENSMUSG00000076432(Ywhaq);ENSMUSG00000036438(Calm2);ENSMUSG00000063358(Mapk1);ENSMUSG00000023908(Pkmyt1);ENSMUSG00000036977(Anapc10);ENSMUSG00000022432(Smc1b);ENSMUSG00000029003(Mad2l2);ENSMUSG00000023940(Sgo1);ENSMUSG00000024777(Ppp2r5b);ENSMUSG00000029466(Anapc7);ENSMUSG00000020053(Igf1);ENSMUSG00000029686(Cul1);ENS…
KO04216	Ferroptosis	40	-0.36013195	-1.0087045	0.42351046	1.0	ENSMUSG00000032350(Gclc);ENSMUSG00000025283(Sat1);ENSMUSG00000032883(Acsl3);ENSMUSG00000018796(Acsl1);ENSMUSG00000024510(Ftmt);ENSMUSG00000038160(Atg5);ENSMUSG00000024661(Fth1);ENSMUSG00000027737(Slc7a11);ENSMUSG00000027602(Map1lc3a);ENSMUSG00000053897(Slc39a8);ENSMUSG00000056234(Ncoa4);ENSMUSG00000024981(Acsl5);ENSMUSG00000003617(Cp);ENSMUSG00000022797(Tfrc);ENSMUSG00000005413(Hmox1);ENSMUSG0000…
KO04218	Cellular senescence	175	-0.2912698	-1.0082368	0.44604316	1.0	ENSMUSG00000021253(Tgfb3);ENSMUSG00000024927(Rela);ENSMUSG00000022346(Myc);ENSMUSG00000036438(Calm2);ENSMUSG00000020184(Mdm2);ENSMUSG00000063358(Mapk1);ENSMUSG00000031902(Nfatc3);ENSMUSG00000041417(Pik3r1);ENSMUSG00000021944(Gata4);ENSMUSG00000027804(Ppid);ENSMUSG00000040274(Cdk6);ENSMUSG00000038569(Rad9b);ENSMUSG00000019699(Akt3);ENSMUSG00000032035(Ets1);ENSMUSG00000028991(Mtor);ENSMUSG000000222…
KO04971	Gastric acid secretion	75	-0.32934096	-1.0056759	0.4398074	1.0	ENSMUSG00000021536(Adcy2);ENSMUSG00000016327(Atp1b4);ENSMUSG00000036438(Calm2);ENSMUSG00000041248(Kcnj1);ENSMUSG00000033854(Kcnk10);ENSMUSG00000044951(Mylk4);ENSMUSG00000034987(Hrh2);ENSMUSG00000031449(Atp4b);ENSMUSG00000001175(Calm1);ENSMUSG00000027470(Mylk2);ENSMUSG00000062609(Kcnj15);ENSMUSG00000063130(Calml3);ENSMUSG00000033765(Calm4);ENSMUSG00000099269(Calm5);ENSMUSG00000053819(Camk2d);ENSMU…
KO04979	Cholesterol metabolism	49	-0.3487662	-1.003299	0.45555556	1.0	ENSMUSG00000021242(Npc2);ENSMUSG00000038175(Mylip);ENSMUSG00000035237(Lcat);ENSMUSG00000024781(Lipa);ENSMUSG00000018167(Stard3);ENSMUSG00000024091(Vapa);ENSMUSG00000053846(Lipg);ENSMUSG00000024413(Npc1);ENSMUSG00000027070(Lrp2);ENSMUSG00000015568(Lpl);ENSMUSG00000040249(Lrp1);ENSMUSG00000029103(Lrpap1);ENSMUSG00000020609(Apob);ENSMUSG00000023045(Soat2);ENSMUSG00000002944(Cd36);ENSMUSG00000040505(…
KO04976	Bile secretion	100	-0.31063148	-0.998815	0.47839507	1.0	ENSMUSG00000021536(Adcy2);ENSMUSG00000016327(Atp1b4);ENSMUSG00000030236(Slco1b2);ENSMUSG00000084927(Gm5724);ENSMUSG00000030237(Slco1a4);ENSMUSG00000041698(Slco1a1);ENSMUSG00000079263(Gm6614);ENSMUSG00000079262(Slco1a6);ENSMUSG00000063975(Slco1a5);ENSMUSG00000032849(Abcc4);ENSMUSG00000036123(Slc9a3);ENSMUSG00000047638(Nr1h4);ENSMUSG00000078798(Sult2a1);ENSMUSG00000074377(Sult2a4);ENSMUSG0000007437…
KO00730	Thiamine metabolism	15	-0.45428762	-0.9966983	0.4814189	1.0	ENSMUSG00000029735(Tpk1);ENSMUSG00000044573(Acp1);ENSMUSG00000039058(Ak5);ENSMUSG00000026807(Ak8);ENSMUSG00000041323(Ak7);ENSMUSG00000026246(Alppl2);ENSMUSG00000079440(Alpi);ENSMUSG00000036500(Akp3);ENSMUSG00000031851(Ntpcr);ENSMUSG00000028527(Ak4);ENSMUSG00000045691(Thtpa);ENSMUSG00000028766(Alpl);ENSMUSG00000028792(Ak2);ENSMUSG00000027618(Nfs1);ENSMUSG00000026817(Ak1)
KO04934	Cushing syndrome	162	-0.29156893	-0.9964421	0.47254336	1.0	ENSMUSG00000022812(Gsk3b);ENSMUSG00000039956(Mrap);ENSMUSG00000021536(Adcy2);ENSMUSG00000005871(Apc);ENSMUSG00000012282(Wnt8a);ENSMUSG00000063358(Mapk1);ENSMUSG00000052681(Rap1b);ENSMUSG00000021994(Wnt5a);ENSMUSG00000022382(Wnt7b);ENSMUSG00000007989(Fzd3);ENSMUSG00000040274(Cdk6);ENSMUSG00000016477(E2f3);ENSMUSG00000049115(Agtr1a);ENSMUSG00000024947(Men1);ENSMUSG00000015968(Cacna1d);ENSMUSG000000…
KO04142	Lysosome	135	-0.2970745	-0.9930742	0.4483734	1.0	ENSMUSG00000021242(Npc2);ENSMUSG00000021665(Hexb);ENSMUSG00000024910(Ctsw);ENSMUSG00000022453(Naga);ENSMUSG00000031591(Asah1);ENSMUSG00000040560(Wdr7);ENSMUSG00000016534(Lamp2);ENSMUSG00000021939(Ctsb);ENSMUSG00000031903(Pla2g15);ENSMUSG00000039697(Ncoa7);ENSMUSG00000024121(Atp6v0c);ENSMUSG00000024781(Lipa);ENSMUSG00000049624(Slc17a5);ENSMUSG00000020740(Gga3);ENSMUSG00000028015(Ctso);ENSMUSG00000…
KO00514	Other types of O-glycan biosynthesis	43	-0.35526195	-0.9913056	0.48455286	1.0	ENSMUSG00000000420(Galnt1);ENSMUSG00000034126(Pomt2);ENSMUSG00000048970(C1galt1c1);ENSMUSG00000024172(St6gal2);ENSMUSG00000032649(Colgalt2);ENSMUSG00000026994(Galnt3);ENSMUSG00000036197(Gxylt1);ENSMUSG00000035245(Eogt);ENSMUSG00000021130(Galnt16);ENSMUSG00000024064(Galnt14);ENSMUSG00000022885(St6gal1);ENSMUSG00000047434(Xxylt1);ENSMUSG00000021903(Galnt15);ENSMUSG00000038296(Galnt18);ENSMUSG000000…
KO00350	Tyrosine metabolism	39	-0.36133656	-0.98666614	0.4672	1.0	ENSMUSG00000022821(Hgd);ENSMUSG00000021033(Gstz1);ENSMUSG00000022129(Dct);ENSMUSG00000020673(Tpo);ENSMUSG00000000889(Dbh);ENSMUSG00000038216(Pnmt);ENSMUSG00000030630(Fah);ENSMUSG00000025190(Got1);ENSMUSG00000029445(Hpd);ENSMUSG00000004651(Tyr);ENSMUSG00000005994(Tyrp1);ENSMUSG00000019102(Aldh3a1);ENSMUSG00000055301(Adh7);ENSMUSG00000063558(Aox1);ENSMUSG00000074207(Adh1);ENSMUSG00000025037(Maoa);E…
KO05230	Central carbon metabolism in cancer	69	-0.3214199	-0.9752076	0.5	1.0	ENSMUSG00000024620(Pdgfrb);ENSMUSG00000022346(Myc);ENSMUSG00000063358(Mapk1);ENSMUSG00000030246(Ldhb);ENSMUSG00000041417(Pik3r1);ENSMUSG00000019699(Akt3);ENSMUSG00000028991(Mtor);ENSMUSG00000062312(Erbb2);ENSMUSG00000031299(Pdha1);ENSMUSG00000091780(Sco2);ENSMUSG00000030265(Kras);ENSMUSG00000039936(Pik3cd);ENSMUSG00000011752(Pgam1);ENSMUSG00000031400(G6pdx);ENSMUSG00000000628(Hk2);ENSMUSG00000101…
KO05414	Dilated cardiomyopathy	94	-0.30572563	-0.9732187	0.51121074	1.0	ENSMUSG00000035283(Adrb1);ENSMUSG00000000555(Itga5);ENSMUSG00000021536(Adcy2);ENSMUSG00000021253(Tgfb3);ENSMUSG00000019899(Lama2);ENSMUSG00000035296(Sgcg);ENSMUSG00000021991(Cacna2d3);ENSMUSG00000020053(Igf1);ENSMUSG00000015968(Cacna1d);ENSMUSG00000029467(Atp2a2);ENSMUSG00000002603(Tgfb1);ENSMUSG00000030730(Atp2a1);ENSMUSG00000025321(Itgb8);ENSMUSG00000031142(Cacna1f);ENSMUSG00000020758(Itgb4);EN…
KO00410	beta-Alanine metabolism	32	-0.36517718	-0.97136945	0.4919355	1.0	ENSMUSG00000053644(Aldh7a1);ENSMUSG00000033308(Dpyd);ENSMUSG00000056162(Cndp1);ENSMUSG00000022304(Dpys);ENSMUSG00000024644(Cndp2);ENSMUSG00000020777(Acox1);ENSMUSG00000022853(Ehhadh);ENSMUSG00000057880(Abat);ENSMUSG00000041426(Hibch);ENSMUSG00000070880(Gad1);ENSMUSG00000029098(Acox3);ENSMUSG00000023044(Csad);ENSMUSG00000019102(Aldh3a1);ENSMUSG00000010025(Aldh3a2);ENSMUSG00000024885(Aldh3b1);ENSMU…
KO00983	Drug metabolism - other enzymes	92	-0.30286852	-0.9669093	0.52030075	1.0	ENSMUSG00000020649(Rrm2);ENSMUSG00000033308(Dpyd);ENSMUSG00000022615(Tymp);ENSMUSG00000022292(Rrm2b);ENSMUSG00000022304(Dpys);ENSMUSG00000074604(Mgst2);ENSMUSG00000024066(Xdh);ENSMUSG00000025934(Gsta3);ENSMUSG00000025068(Gsto1);ENSMUSG00000025069(Gsto2);ENSMUSG00000057400(Ces1c);ENSMUSG00000022814(Umps);ENSMUSG00000060803(Gstp1);ENSMUSG00000038155(Gstp2);ENSMUSG00000058216(Gstp3);ENSMUSG000000256…
KO05165	Human papillomavirus infection	350	-0.26112255	-0.9647907	0.57088125	1.0	ENSMUSG00000017843(Ppp2r5c);ENSMUSG00000022812(Gsk3b);ENSMUSG00000024620(Pdgfrb);ENSMUSG00000021022(Ppp2r3c);ENSMUSG00000039942(Ptger4);ENSMUSG00000020566(Atp6v1c2);ENSMUSG00000000555(Itga5);ENSMUSG00000022967(Ifnar1);ENSMUSG00000052459(Atp6v1a);ENSMUSG00000005871(Apc);ENSMUSG00000024927(Rela);ENSMUSG00000005699(Pard6a);ENSMUSG00000012282(Wnt8a);ENSMUSG00000053375(Atp6v1e2);ENSMUSG00000019899(Lam…
KO04072	Phospholipase D signaling pathway	149	-0.2804832	-0.9575628	0.5724432	1.0	ENSMUSG00000024867(Pip5k1b);ENSMUSG00000024620(Pdgfrb);ENSMUSG00000021536(Adcy2);ENSMUSG00000049929(Lpar4);ENSMUSG00000028036(Ptgfr);ENSMUSG00000063358(Mapk1);ENSMUSG00000028517(Plpp3);ENSMUSG00000031714(Gab1);ENSMUSG00000041417(Pik3r1);ENSMUSG00000019699(Akt3);ENSMUSG00000028991(Mtor);ENSMUSG00000059456(Ptk2b);ENSMUSG00000028019(Pdgfc);ENSMUSG00000049115(Agtr1a);ENSMUSG00000044147(Arf6);ENSMUSG0…
KO00062	Fatty acid elongation	29	-0.3629268	-0.95146394	0.5360656	1.0	ENSMUSG00000031708(Tecr);ENSMUSG00000015474(Ppt2);ENSMUSG00000032262(Elovl4);ENSMUSG00000028910(Mecr);ENSMUSG00000021696(Elovl7);ENSMUSG00000036880(Acaa2);ENSMUSG00000041220(Elovl6);ENSMUSG00000027984(Hadh);ENSMUSG00000028937(Acot7);ENSMUSG00000038754(Elovl3);ENSMUSG00000035376(Hacd2);ENSMUSG00000021364(Elovl2);ENSMUSG00000021226(Acot2);ENSMUSG00000072949(Acot1);ENSMUSG00000052392(Acot4);ENSMUSG0…
KO04360	Axon guidance	181	-0.27599567	-0.9505787	0.5892598	1.0	ENSMUSG00000022812(Gsk3b);ENSMUSG00000020580(Rock2);ENSMUSG00000032735(Ablim3);ENSMUSG00000005699(Pard6a);ENSMUSG00000025085(Ablim1);ENSMUSG00000022687(Boc);ENSMUSG00000063358(Mapk1);ENSMUSG00000021994(Wnt5a);ENSMUSG00000031902(Nfatc3);ENSMUSG00000041417(Pik3r1);ENSMUSG00000029859(Epha1);ENSMUSG00000024122(Pdpk1);ENSMUSG00000007989(Fzd3);ENSMUSG00000117406(Ntn3);ENSMUSG00000026235(Epha4);ENSMUSG0…
KO04730	Long-term depression	60	-0.31541365	-0.94938946	0.54108524	1.0	ENSMUSG00000063358(Mapk1);ENSMUSG00000021933(Gucy1b2);ENSMUSG00000001986(Gria3);ENSMUSG00000052920(Prkg1);ENSMUSG00000033981(Gria2);ENSMUSG00000020053(Igf1);ENSMUSG00000028005(Gucy1b1);ENSMUSG00000033910(Gucy1a1);ENSMUSG00000032058(Ppp2r1b);ENSMUSG00000030265(Kras);ENSMUSG00000034656(Cacna1a);ENSMUSG00000030287(Itpr2);ENSMUSG00000098488(Pla2g4b);ENSMUSG00000050211(Pla2g4e);ENSMUSG00000070719(Pla2…
KO04514	Cell adhesion molecules	161	-0.2760263	-0.9452152	0.59520453	1.0	ENSMUSG00000024304(Cdh2);ENSMUSG00000022790(Igsf11);ENSMUSG00000071552(Tigit);ENSMUSG00000022491(Glycam1);ENSMUSG00000027962(Vcam1);ENSMUSG00000031990(Jam3);ENSMUSG00000022656(Nectin3);ENSMUSG00000016496(Cd274);ENSMUSG00000016498(Pdcd1lg2);ENSMUSG00000024109(Nrxn1);ENSMUSG00000022132(Cldn10);ENSMUSG00000066392(Nrxn3);ENSMUSG00000039542(Ncam1);ENSMUSG00000039419(Cntnap2);ENSMUSG00000037649(H2-DMa)…
KO04922	Glucagon signaling pathway	104	-0.28912467	-0.94492936	0.5714286	1.0	ENSMUSG00000050697(Prkaa1);ENSMUSG00000021536(Adcy2);ENSMUSG00000025271(Pfkfb1);ENSMUSG00000036438(Calm2);ENSMUSG00000030244(Gys2);ENSMUSG00000030246(Ldhb);ENSMUSG00000022383(Ppara);ENSMUSG00000019699(Akt3);ENSMUSG00000024900(Cpt1a);ENSMUSG00000020063(Sirt1);ENSMUSG00000000394(Gcg);ENSMUSG00000037112(Sik2);ENSMUSG00000032648(Pygm);ENSMUSG00000001175(Calm1);ENSMUSG00000021069(Pygl);ENSMUSG00000031…
KO04371	Apelin signaling pathway	136	-0.28089666	-0.9443116	0.58233535	1.0	ENSMUSG00000050697(Prkaa1);ENSMUSG00000033628(Pik3c3);ENSMUSG00000021536(Adcy2);ENSMUSG00000038128(Camk4);ENSMUSG00000036438(Calm2);ENSMUSG00000063358(Mapk1);ENSMUSG00000031710(Ucp1);ENSMUSG00000037010(Apln);ENSMUSG00000019699(Akt3);ENSMUSG00000035783(Acta2);ENSMUSG00000028991(Mtor);ENSMUSG00000049115(Agtr1a);ENSMUSG00000044951(Mylk4);ENSMUSG00000020573(Pik3cg);ENSMUSG00000001175(Calm1);ENSMUSG00…
KO04975	Fat digestion and absorption	42	-0.33412358	-0.9424215	0.57799673	1.0	ENSMUSG00000046008(Pnlip);ENSMUSG00000042179(Pnliprp1);ENSMUSG00000025091(Pnliprp2);ENSMUSG00000028517(Plpp3);ENSMUSG00000054422(Fabp1);ENSMUSG00000024768(Lipf);ENSMUSG00000034254(Agpat1);ENSMUSG00000032047(Acat1);ENSMUSG00000026818(Cel);ENSMUSG00000021759(Plpp1);ENSMUSG00000062480(Acat3);ENSMUSG00000023832(Acat2);ENSMUSG00000020609(Apob);ENSMUSG00000002944(Cd36);ENSMUSG00000040505(Abcg5);ENSMUSG…
KO05100	Bacterial invasion of epithelial cells	77	-0.30098134	-0.93608403	0.58712715	1.0	ENSMUSG00000041112(Elmo1);ENSMUSG00000000555(Itga5);ENSMUSG00000022456(Septin3);ENSMUSG00000037148(Arhgap10);ENSMUSG00000037815(Ctnna1);ENSMUSG00000031714(Gab1);ENSMUSG00000041417(Pik3r1);ENSMUSG00000029003(Mad2l2);ENSMUSG00000029465(Arpc3);ENSMUSG00000008475(Arpc5);ENSMUSG00000021448(Shc3);ENSMUSG00000031078(Cttn);ENSMUSG00000060843(Ctnna3);ENSMUSG00000047547(Cltb);ENSMUSG00000017776(Crk);ENSMUS…
KO04270	Vascular smooth muscle contraction	142	-0.27536806	-0.9306326	0.6193182	1.0	ENSMUSG00000021367(Edn1);ENSMUSG00000018830(Myh11);ENSMUSG00000020580(Rock2);ENSMUSG00000021536(Adcy2);ENSMUSG00000031616(Ednra);ENSMUSG00000036438(Calm2);ENSMUSG00000063358(Mapk1);ENSMUSG00000021933(Gucy1b2);ENSMUSG00000029019(Nppb);ENSMUSG00000041616(Nppa);ENSMUSG00000052920(Prkg1);ENSMUSG00000035783(Acta2);ENSMUSG00000049115(Agtr1a);ENSMUSG00000028005(Gucy1b1);ENSMUSG00000033910(Gucy1a1);ENSMU…
KO04020	Calcium signaling pathway	240	-0.26253104	-0.9306206	0.63611114	1.0	ENSMUSG00000024620(Pdgfrb);ENSMUSG00000035283(Adrb1);ENSMUSG00000041380(Htr2c);ENSMUSG00000031230(Fgf16);ENSMUSG00000045730(Adrb2);ENSMUSG00000026322(Htr4);ENSMUSG00000021536(Adcy2);ENSMUSG00000038128(Camk4);ENSMUSG00000052821(Cysltr1);ENSMUSG00000021974(Fgf9);ENSMUSG00000022489(Pde1b);ENSMUSG00000028036(Ptgfr);ENSMUSG00000031616(Ednra);ENSMUSG00000022122(Ednrb);ENSMUSG00000036438(Calm2);ENSMUSG0…
KO00590	Arachidonic acid metabolism	85	-0.29145712	-0.9220945	0.6407465	1.0	ENSMUSG00000022040(Ephx2);ENSMUSG00000030483(Cyp2b10);ENSMUSG00000040583(Cyp2b13);ENSMUSG00000040660(Cyp2b9);ENSMUSG00000025002(Cyp2c55);ENSMUSG00000067231(Cyp2c65);ENSMUSG00000067229(Cyp2c66);ENSMUSG00000040650(Cyp2b23);ENSMUSG00000003053(Cyp2c29);ENSMUSG00000032808(Cyp2c38);ENSMUSG00000025003(Cyp2c39);ENSMUSG00000074882(Cyp2c68);ENSMUSG00000025004(Cyp2c40);ENSMUSG00000042248(Cyp2c37);ENSMUSG000…
KO00040	Pentose and glucuronate interconversions	35	-0.33688307	-0.92121667	0.59468436	1.0	ENSMUSG00000043153(Crppa);ENSMUSG00000058488(Kl);ENSMUSG00000029260(Ugt2b34);ENSMUSG00000035836(Ugt2b1);ENSMUSG00000035811(Ugt2b35);ENSMUSG00000070704(Ugt2b36);ENSMUSG00000054630(Ugt2b5);ENSMUSG00000057425(Ugt2b37);ENSMUSG00000035780(Ugt2a3);ENSMUSG00000027227(Sord);ENSMUSG00000061906(Ugt2b38);ENSMUSG00000106677(Ugt2a1);ENSMUSG00000029268(Ugt2a2);ENSMUSG00000021947(Cryl1);ENSMUSG00000039450(Dcxr)…
KO05133	Pertussis	76	-0.2968019	-0.91919535	0.6267716	1.0	ENSMUSG00000025076(Casp7);ENSMUSG00000021250(Fos);ENSMUSG00000000555(Itga5);ENSMUSG00000024927(Rela);ENSMUSG00000036438(Calm2);ENSMUSG00000063358(Mapk1);ENSMUSG00000032041(Tirap);ENSMUSG00000055172(C1ra);ENSMUSG00000038521(C1s1);ENSMUSG00000098470(C1rb);ENSMUSG00000046709(Mapk10);ENSMUSG00000022610(Mapk12);ENSMUSG00000053137(Mapk11);ENSMUSG00000001175(Calm1);ENSMUSG00000073418(C4b);ENSMUSG0000002…
KO05205	Proteoglycans in cancer	201	-0.26205894	-0.918895	0.6959554	1.0	ENSMUSG00000002489(Tiam1);ENSMUSG00000020580(Rock2);ENSMUSG00000000555(Itga5);ENSMUSG00000012282(Wnt8a);ENSMUSG00000022346(Myc);ENSMUSG00000020184(Mdm2);ENSMUSG00000063358(Mapk1);ENSMUSG00000021994(Wnt5a);ENSMUSG00000031714(Gab1);ENSMUSG00000041417(Pik3r1);ENSMUSG00000020044(Timp3);ENSMUSG00000024122(Pdpk1);ENSMUSG00000022382(Wnt7b);ENSMUSG00000007989(Fzd3);ENSMUSG00000019699(Akt3);ENSMUSG0000002…
KO00562	Inositol phosphate metabolism	72	-0.30035692	-0.9179734	0.625	1.0	ENSMUSG00000024867(Pip5k1b);ENSMUSG00000033628(Pik3c3);ENSMUSG00000022973(Synj1);ENSMUSG00000021987(Mtmr6);ENSMUSG00000037940(Inpp4b);ENSMUSG00000024896(Minpp1);ENSMUSG00000001173(Ocrl);ENSMUSG00000021385(Ippk);ENSMUSG00000018547(Pip4k2b);ENSMUSG00000024525(Impa2);ENSMUSG00000006127(Inpp5k);ENSMUSG00000027296(Itpka);ENSMUSG00000020573(Pik3cg);ENSMUSG00000024998(Plce1);ENSMUSG00000022613(Miox);ENS…
KO04261	Adrenergic signaling in cardiomyocytes	149	-0.26853928	-0.9148056	0.6747503	1.0	ENSMUSG00000017843(Ppp2r5c);ENSMUSG00000035283(Adrb1);ENSMUSG00000021022(Ppp2r3c);ENSMUSG00000045730(Adrb2);ENSMUSG00000021536(Adcy2);ENSMUSG00000022490(Ppp1r1a);ENSMUSG00000016327(Atp1b4);ENSMUSG00000036438(Calm2);ENSMUSG00000063358(Mapk1);ENSMUSG00000021991(Cacna2d3);ENSMUSG00000019699(Akt3);ENSMUSG00000024777(Ppp2r5b);ENSMUSG00000049115(Agtr1a);ENSMUSG00000015968(Cacna1d);ENSMUSG00000029467(At…
KO05017	Spinocerebellar ataxia	141	-0.27177942	-0.9087665	0.7044476	1.0	ENSMUSG00000033628(Pik3c3);ENSMUSG00000024926(Kat5);ENSMUSG00000024924(Vldlr);ENSMUSG00000037526(Atg14);ENSMUSG00000046876(Atxn1);ENSMUSG00000023994(Nfya);ENSMUSG00000001986(Gria3);ENSMUSG00000041417(Pik3r1);ENSMUSG00000016541(Atxn10);ENSMUSG00000033981(Gria2);ENSMUSG00000019699(Akt3);ENSMUSG00000024773(Atg2a);ENSMUSG00000028991(Mtor);ENSMUSG00000024527(Afg3l2);ENSMUSG00000029467(Atp2a2);ENSMUSG0…
KO04672	Intestinal immune network for IgA production	42	-0.32227725	-0.9071198	0.6125984	1.0	ENSMUSG00000068105(Tnfrsf13c);ENSMUSG00000031712(Il15);ENSMUSG00000037649(H2-DMa);ENSMUSG00000037548(H2-DMb2);ENSMUSG00000079547(H2-DMb1);ENSMUSG00000041538(H2-Ob);ENSMUSG00000073421(H2-Ab1);ENSMUSG00000036594(H2-Aa);ENSMUSG00000060586(H2-Eb1);ENSMUSG00000002603(Tgfb1);ENSMUSG00000027720(Il2);ENSMUSG00000022496(Tnfrsf17);ENSMUSG00000045382(Cxcr4);ENSMUSG00000010142(Tnfrsf13b);ENSMUSG00000001281(I…
KO05332	Graft-versus-host disease	54	-0.30917963	-0.9024258	0.6510903	1.0	ENSMUSG00000055170(Ifng);ENSMUSG00000024778(Fas);ENSMUSG00000037649(H2-DMa);ENSMUSG00000037548(H2-DMb2);ENSMUSG00000079547(H2-DMb1);ENSMUSG00000041538(H2-Ob);ENSMUSG00000073421(H2-Ab1);ENSMUSG00000036594(H2-Aa);ENSMUSG00000060586(H2-Eb1);ENSMUSG00000027720(Il2);ENSMUSG00000058124(H2-M10.3);ENSMUSG00000048231(H2-M10.4);ENSMUSG00000037537(H2-M11);ENSMUSG00000016206(H2-M3);ENSMUSG00000030167(Klrc1);…
KO04658	Th1 and Th2 cell differentiation	87	-0.28411362	-0.9018158	0.67019665	1.0	ENSMUSG00000021250(Fos);ENSMUSG00000022965(Ifngr2);ENSMUSG00000024927(Rela);ENSMUSG00000063358(Mapk1);ENSMUSG00000024789(Jak2);ENSMUSG00000031902(Nfatc3);ENSMUSG00000000409(Lck);ENSMUSG00000055170(Ifng);ENSMUSG00000037649(H2-DMa);ENSMUSG00000037548(H2-DMb2);ENSMUSG00000079547(H2-DMb1);ENSMUSG00000041538(H2-Ob);ENSMUSG00000073421(H2-Ab1);ENSMUSG00000030742(Lat);ENSMUSG00000036594(H2-Aa);ENSMUSG000…
KO05340	Primary immunodeficiency	36	-0.32632664	-0.9017973	0.6131757	1.0	ENSMUSG00000068105(Tnfrsf13c);ENSMUSG00000075370(Igll1);ENSMUSG00000003882(Il7r);ENSMUSG00000000409(Lck);ENSMUSG00000037321(Tap1);ENSMUSG00000024339(Tap2);ENSMUSG00000031264(Btk);ENSMUSG00000030724(Cd19);ENSMUSG00000026648(Dclre1c);ENSMUSG00000061132(Blnk);ENSMUSG00000004221(Ikbkg);ENSMUSG00000022504(Ciita);ENSMUSG00000010142(Tnfrsf13b);ENSMUSG00000031132(Cd40lg);ENSMUSG00000029591(Ung);ENSMUSG00…
KO04913	Ovarian steroidogenesis	63	-0.30296758	-0.8940439	0.63328195	1.0	ENSMUSG00000021536(Adcy2);ENSMUSG00000024107(Lhcgr);ENSMUSG00000032937(Fshr);ENSMUSG00000020053(Igf1);ENSMUSG00000023279(Bmp15);ENSMUSG00000032274(Cyp19a1);ENSMUSG00000098488(Pla2g4b);ENSMUSG00000050211(Pla2g4e);ENSMUSG00000070719(Pla2g4d);ENSMUSG00000046971(Pla2g4f);ENSMUSG00000039004(Bmp6);ENSMUSG00000005533(Igf1r);ENSMUSG00000005580(Adcy9);ENSMUSG00000031844(Hsd17b2);ENSMUSG00000027871(Hsd3b1)…
KO00630	Glyoxylate and dicarboxylate metabolism	31	-0.3331221	-0.89159006	0.62731874	1.0	ENSMUSG00000020258(Glyctk);ENSMUSG00000024827(Gldc);ENSMUSG00000043445(Pgp);ENSMUSG00000041650(Pcca);ENSMUSG00000032047(Acat1);ENSMUSG00000026473(Glul);ENSMUSG00000033429(Mcee);ENSMUSG00000025176(Hoga1);ENSMUSG00000034424(Gcsh);ENSMUSG00000046934(Csl);ENSMUSG00000027870(Hao2);ENSMUSG00000025403(Shmt2);ENSMUSG00000062480(Acat3);ENSMUSG00000023832(Acat2);ENSMUSG00000020534(Shmt1);ENSMUSG00000023921…
KO00480	Glutathione metabolism	72	-0.2869707	-0.88907325	0.69044006	1.0	ENSMUSG00000011179(Odc1);ENSMUSG00000020649(Rrm2);ENSMUSG00000029864(Gstk1);ENSMUSG00000032350(Gclc);ENSMUSG00000006442(Srm);ENSMUSG00000071708(Sms);ENSMUSG00000028961(Pgd);ENSMUSG00000023120(Ldc1);ENSMUSG00000031400(G6pdx);ENSMUSG00000022292(Rrm2b);ENSMUSG00000074604(Mgst2);ENSMUSG00000020309(Chac2);ENSMUSG00000021760(Gpx8);ENSMUSG00000025934(Gsta3);ENSMUSG00000002797(Ggct);ENSMUSG00000025068(Gs…
KO00240	Pyrimidine metabolism	56	-0.30204365	-0.8837237	0.6801872	1.0	ENSMUSG00000020649(Rrm2);ENSMUSG00000033308(Dpyd);ENSMUSG00000000295(Hddc2);ENSMUSG00000031730(Dhodh);ENSMUSG00000021718(Nt5el);ENSMUSG00000095463(Entpd4);ENSMUSG00000091415(Ak9);ENSMUSG00000022066(Entpd4b);ENSMUSG00000022615(Tymp);ENSMUSG00000048120(Entpd1);ENSMUSG00000022292(Rrm2b);ENSMUSG00000032615(Nt5m);ENSMUSG00000031360(Ctps2);ENSMUSG00000022304(Dpys);ENSMUSG00000017176(Nt5c3b);ENSMUSG0000…
KO03060	Protein export	27	-0.3417912	-0.88364947	0.66056573	1.0	ENSMUSG00000112449(Srp54b);ENSMUSG00000079108(Srp54c);ENSMUSG00000014504(Srp19);ENSMUSG00000030082(Sec61a1);ENSMUSG00000024516(Sec11c);ENSMUSG00000032042(Srpr);ENSMUSG00000048040(Arxes2);ENSMUSG00000048355(Arxes1);ENSMUSG00000054408(Spcs3);ENSMUSG00000021917(Spcs1);ENSMUSG00000056899(Immp2l);ENSMUSG00000020780(Srp68);ENSMUSG00000000959(Oxa1l);ENSMUSG00000073079(Srp54a);ENSMUSG00000032553(Srprb);E…
KO01212	Fatty acid metabolism	61	-0.29485252	-0.88349575	0.6650943	1.0	ENSMUSG00000031708(Tecr);ENSMUSG00000024900(Cpt1a);ENSMUSG00000032883(Acsl3);ENSMUSG00000062908(Acadm);ENSMUSG00000024207(Acsbg2);ENSMUSG00000024209(Acsbg3);ENSMUSG00000015474(Ppt2);ENSMUSG00000018796(Acsl1);ENSMUSG00000024507(Hsd17b4);ENSMUSG00000032047(Acat1);ENSMUSG00000032262(Elovl4);ENSMUSG00000078937(Cpt1b);ENSMUSG00000032281(Acsbg1);ENSMUSG00000028910(Mecr);ENSMUSG00000021696(Elovl7);ENSMU…
KO04925	Aldosterone synthesis and secretion	103	-0.27494124	-0.87997526	0.7469512	1.0	ENSMUSG00000021536(Adcy2);ENSMUSG00000038128(Camk4);ENSMUSG00000016327(Atp1b4);ENSMUSG00000036438(Calm2);ENSMUSG00000041616(Nppa);ENSMUSG00000032034(Kcnj5);ENSMUSG00000049115(Agtr1a);ENSMUSG00000015968(Cacna1d);ENSMUSG00000045569(Mc2r);ENSMUSG00000015461(Atf6b);ENSMUSG00000001175(Calm1);ENSMUSG00000036760(Kcnk9);ENSMUSG00000024365(Cyp21a1);ENSMUSG00000031142(Cacna1f);ENSMUSG00000063130(Calml3);EN…
KO05206	MicroRNAs in cancer	161	-0.25682515	-0.87926227	0.76233184	1.0	ENSMUSG00000024620(Pdgfrb);ENSMUSG00000000555(Itga5);ENSMUSG00000005871(Apc);ENSMUSG00000022346(Myc);ENSMUSG00000020184(Mdm2);ENSMUSG00000022114(Spry2);ENSMUSG00000063358(Mapk1);ENSMUSG00000041417(Pik3r1);ENSMUSG00000028800(Hdac1);ENSMUSG00000031995(St14);ENSMUSG00000020044(Timp3);ENSMUSG00000007989(Fzd3);ENSMUSG00000040274(Cdk6);ENSMUSG00000076431(Sox4);ENSMUSG00000028991(Mtor);ENSMUSG0000001647…
KO00052	Galactose metabolism	32	-0.32855475	-0.87407637	0.6683417	1.0	ENSMUSG00000027790(Sis);ENSMUSG00000031266(Gla);ENSMUSG00000020766(Galk1);ENSMUSG00000000628(Hk2);ENSMUSG00000021196(Pfkp);ENSMUSG00000062646(Ganc);ENSMUSG00000005232(G6pc2);ENSMUSG00000022991(Lalba);ENSMUSG00000026354(Lct);ENSMUSG00000028671(Gale);ENSMUSG00000025579(Gaa);ENSMUSG00000078650(G6pc);ENSMUSG00000025877(Hk3);ENSMUSG00000033065(Pfkm);ENSMUSG00000020277(Pfkl);ENSMUSG00000029762(Akr1b8);…
KO00520	Amino sugar and nucleotide sugar metabolism	51	-0.2998319	-0.87341094	0.6940063	1.0	ENSMUSG00000021665(Hexb);ENSMUSG00000016756(Cmah);ENSMUSG00000057363(Uxs1);ENSMUSG00000036820(Amdhd2);ENSMUSG00000028621(Cyb5rl);ENSMUSG00000030282(Cmas);ENSMUSG00000038372(Gmds);ENSMUSG00000029209(Gnpda2);ENSMUSG00000052102(Gnpda1);ENSMUSG00000042684(Npl);ENSMUSG00000053870(Fpgt);ENSMUSG00000033703(Fcsk);ENSMUSG00000020766(Galk1);ENSMUSG00000056131(Pgm3);ENSMUSG00000000628(Hk2);ENSMUSG0000003287…
KO00591	Linoleic acid metabolism	49	-0.3003473	-0.8732218	0.7170418	1.0	ENSMUSG00000025002(Cyp2c55);ENSMUSG00000067231(Cyp2c65);ENSMUSG00000067229(Cyp2c66);ENSMUSG00000003053(Cyp2c29);ENSMUSG00000032808(Cyp2c38);ENSMUSG00000025003(Cyp2c39);ENSMUSG00000074882(Cyp2c68);ENSMUSG00000025004(Cyp2c40);ENSMUSG00000042248(Cyp2c37);ENSMUSG00000067225(Cyp2c54);ENSMUSG00000054827(Cyp2c50);ENSMUSG00000060613(Cyp2c70);ENSMUSG00000060675(Plaat3);ENSMUSG00000038656(Cyp3a16);ENSMUSG0…
KO04973	Carbohydrate digestion and absorption	44	-0.3076529	-0.87294585	0.69578785	1.0	ENSMUSG00000016327(Atp1b4);ENSMUSG00000027790(Sis);ENSMUSG00000041417(Pik3r1);ENSMUSG00000019699(Akt3);ENSMUSG00000015968(Cacna1d);ENSMUSG00000039936(Pik3cd);ENSMUSG00000028976(Slc2a5);ENSMUSG00000000628(Hk2);ENSMUSG00000005232(G6pc2);ENSMUSG00000033161(Atp1a1);ENSMUSG00000026354(Lct);ENSMUSG00000001729(Akt1);ENSMUSG00000032412(Atp1b3);ENSMUSG00000032114(Slc37a4);ENSMUSG00000028777(Gnat3);ENSMUSG…
KO04659	Th17 cell differentiation	104	-0.2702013	-0.87075394	0.74483776	1.0	ENSMUSG00000021270(Hsp90aa1);ENSMUSG00000021250(Fos);ENSMUSG00000022965(Ifngr2);ENSMUSG00000024927(Rela);ENSMUSG00000063358(Mapk1);ENSMUSG00000024789(Jak2);ENSMUSG00000031902(Nfatc3);ENSMUSG00000000409(Lck);ENSMUSG00000074695(Il22);ENSMUSG00000090461(Il22b);ENSMUSG00000055170(Ifng);ENSMUSG00000022952(Runx1);ENSMUSG00000028991(Mtor);ENSMUSG00000037649(H2-DMa);ENSMUSG00000021356(Irf4);ENSMUSG000000…
KO03018	RNA degradation	80	-0.27684045	-0.870753	0.7268519	1.0	ENSMUSG00000036270(Edc4);ENSMUSG00000031683(Lsm6);ENSMUSG00000034732(Pabpc5);ENSMUSG00000017264(Exosc10);ENSMUSG00000027714(Exosc9);ENSMUSG00000032040(Dcps);ENSMUSG00000061286(Exosc5);ENSMUSG00000051732(Pabpc2);ENSMUSG00000032056(Btg4);ENSMUSG00000021962(Dcp1a);ENSMUSG00000024472(Dcp2);ENSMUSG00000059040(Eno1b);ENSMUSG00000033991(Skic3);ENSMUSG00000040356(Skic2);ENSMUSG00000020464(Pnpt1);ENSMUSG0…
KO04910	Insulin signaling pathway	138	-0.25748152	-0.86965925	0.7702312	1.0	ENSMUSG00000022812(Gsk3b);ENSMUSG00000050697(Prkaa1);ENSMUSG00000048379(Socs4);ENSMUSG00000024143(Rhoq);ENSMUSG00000036438(Calm2);ENSMUSG00000063358(Mapk1);ENSMUSG00000030244(Gys2);ENSMUSG00000041417(Pik3r1);ENSMUSG00000024122(Pdpk1);ENSMUSG00000019699(Akt3);ENSMUSG00000022637(Cblb);ENSMUSG00000028991(Mtor);ENSMUSG00000059923(Grb2);ENSMUSG00000034801(Sos2);ENSMUSG00000021448(Shc3);ENSMUSG00000046…
KO04962	Vasopressin-regulated water reabsorption	44	-0.30675623	-0.86362743	0.6978998	1.0	ENSMUSG00000024603(Dctn4);ENSMUSG00000018707(Dync1h1);ENSMUSG00000064063(BC048507);ENSMUSG00000017831(Rab5a);ENSMUSG00000025410(Dctn2);ENSMUSG00000005580(Adcy9);ENSMUSG00000053007(Creb5);ENSMUSG00000024411(Aqp4);ENSMUSG00000022994(Adcy6);ENSMUSG00000019173(Rab5c);ENSMUSG00000020654(Adcy3);ENSMUSG00000030805(Stx4a);ENSMUSG00000027012(Dync1i2);ENSMUSG00000000711(Rab5b);ENSMUSG00000024253(Dync2li1);…
KO00512	Mucin type O-glycan biosynthesis	32	-0.32628745	-0.8621972	0.70098037	1.0	ENSMUSG00000000420(Galnt1);ENSMUSG00000048970(C1galt1c1);ENSMUSG00000052544(St6galnac3);ENSMUSG00000013846(St3gal1);ENSMUSG00000031749(St3gal2);ENSMUSG00000026994(Galnt3);ENSMUSG00000021130(Galnt16);ENSMUSG00000024064(Galnt14);ENSMUSG00000038843(Gcnt1);ENSMUSG00000057286(St6galnac2);ENSMUSG00000009588(St6galnac1);ENSMUSG00000021903(Galnt15);ENSMUSG00000038296(Galnt18);ENSMUSG00000074004(B3gnt6);E…
KO04145	Phagosome	171	-0.25063998	-0.86205095	0.8055944	1.0	ENSMUSG00000018707(Dync1h1);ENSMUSG00000033628(Pik3c3);ENSMUSG00000020566(Atp6v1c2);ENSMUSG00000000555(Itga5);ENSMUSG00000052459(Atp6v1a);ENSMUSG00000053375(Atp6v1e2);ENSMUSG00000016534(Lamp2);ENSMUSG00000030082(Sec61a1);ENSMUSG00000024863(Mbl2);ENSMUSG00000017831(Rab5a);ENSMUSG00000024121(Atp6v0c);ENSMUSG00000037649(H2-DMa);ENSMUSG00000037548(H2-DMb2);ENSMUSG00000079547(H2-DMb1);ENSMUSG000000014…
KO04720	Long-term potentiation	66	-0.28212923	-0.8579526	0.7383177	1.0	ENSMUSG00000038128(Camk4);ENSMUSG00000022490(Ppp1r1a);ENSMUSG00000036438(Calm2);ENSMUSG00000063358(Mapk1);ENSMUSG00000052681(Rap1b);ENSMUSG00000033981(Gria2);ENSMUSG00000031309(Rps6ka3);ENSMUSG00000001175(Calm1);ENSMUSG00000030265(Kras);ENSMUSG00000022092(Ppp3cc);ENSMUSG00000063130(Calml3);ENSMUSG00000033765(Calm4);ENSMUSG00000099269(Calm5);ENSMUSG00000053819(Camk2d);ENSMUSG00000030287(Itpr2);ENS…
KO04977	Vitamin digestion and absorption	24	-0.34033826	-0.8507708	0.6750842	1.0	ENSMUSG00000046008(Pnlip);ENSMUSG00000028003(Lrat);ENSMUSG00000027463(Slc52a3);ENSMUSG00000001773(Folh1);ENSMUSG00000038496(Slc19a3);ENSMUSG00000024682(Cblif);ENSMUSG00000020609(Apob);ENSMUSG00000021900(Btd);ENSMUSG00000031220(Awat2);ENSMUSG00000024354(Slc23a1);ENSMUSG00000026726(Cubn);ENSMUSG00000028690(Mmachc);ENSMUSG00000073725(Lmbrd1);ENSMUSG00000032454(Rbp2);ENSMUSG00000037936(Scarb1);ENSMUS…
KO00100	Steroid biosynthesis	20	-0.3561858	-0.8497492	0.69491524	1.0	ENSMUSG00000022351(Sqle);ENSMUSG00000021273(Fdft1);ENSMUSG00000024781(Lipa);ENSMUSG00000001467(Cyp51);ENSMUSG00000006724(Cyp27b1);ENSMUSG00000026818(Cel);ENSMUSG00000031168(Ebp);ENSMUSG00000031604(Msmo1);ENSMUSG00000032018(Sc5d);ENSMUSG00000023045(Soat2);ENSMUSG00000024799(Tm7sf2);ENSMUSG00000030670(Cyp2r1);ENSMUSG00000033105(Lss);ENSMUSG00000026675(Hsd17b7);ENSMUSG00000031349(Nsdhl);ENSMUSG00000…
KO04970	Salivary secretion	82	-0.2721265	-0.8482075	0.7687688	1.0	ENSMUSG00000035283(Adrb1);ENSMUSG00000045730(Adrb2);ENSMUSG00000021536(Adcy2);ENSMUSG00000016327(Atp1b4);ENSMUSG00000020177(Lyz3);ENSMUSG00000069516(Lyz2);ENSMUSG00000069515(Lyz1);ENSMUSG00000036438(Calm2);ENSMUSG00000021933(Gucy1b2);ENSMUSG00000052920(Prkg1);ENSMUSG00000028005(Gucy1b1);ENSMUSG00000033910(Gucy1a1);ENSMUSG00000045875(Adra1a);ENSMUSG00000001175(Calm1);ENSMUSG00000063130(Calml3);ENS…
KO00340	Histidine metabolism	26	-0.32780087	-0.84395117	0.6978417	1.0	ENSMUSG00000053644(Aldh7a1);ENSMUSG00000034456(Uroc1);ENSMUSG00000029811(Aoc1);ENSMUSG00000029813(Aoc1l2);ENSMUSG00000068536(Aoc1l1);ENSMUSG00000039215(Aoc1l3);ENSMUSG00000020017(Hal);ENSMUSG00000015890(Amdhd1);ENSMUSG00000056162(Cndp1);ENSMUSG00000024644(Cndp2);ENSMUSG00000024726(Carnmt1);ENSMUSG00000019102(Aldh3a1);ENSMUSG00000010025(Aldh3a2);ENSMUSG00000025037(Maoa);ENSMUSG00000040147(Maob);EN…
KO04914	Progesterone-mediated oocyte maturation	92	-0.26541448	-0.8419444	0.80533755	1.0	ENSMUSG00000021270(Hsp90aa1);ENSMUSG00000021536(Adcy2);ENSMUSG00000024370(Cdc23);ENSMUSG00000063358(Mapk1);ENSMUSG00000023908(Pkmyt1);ENSMUSG00000036977(Anapc10);ENSMUSG00000041417(Pik3r1);ENSMUSG00000029003(Mad2l2);ENSMUSG00000019699(Akt3);ENSMUSG00000029466(Anapc7);ENSMUSG00000020053(Igf1);ENSMUSG00000027715(Ccna2);ENSMUSG00000046709(Mapk10);ENSMUSG00000031309(Rps6ka3);ENSMUSG00000022610(Mapk12…
KO00531	Glycosaminoglycan degradation	21	-0.35184327	-0.8407424	0.67425567	1.0	ENSMUSG00000021665(Hexb);ENSMUSG00000034707(Gns);ENSMUSG00000010047(Hyal2);ENSMUSG00000010051(Hyal1);ENSMUSG00000036091(Hyal3);ENSMUSG00000074852(Hpse2);ENSMUSG00000033540(Idua);ENSMUSG00000042082(Arsb);ENSMUSG00000025232(Hexa);ENSMUSG00000001751(Naglu);ENSMUSG00000029679(Hyal6);ENSMUSG00000029680(Hyal4);ENSMUSG00000029682(Spam1);ENSMUSG00000029678(Hyal5);ENSMUSG00000035847(Ids);ENSMUSG0000001502…
KO04625	C-type lectin receptor signaling pathway	112	-0.2535056	-0.8370042	0.83210605	1.0	ENSMUSG00000024927(Rela);ENSMUSG00000036438(Calm2);ENSMUSG00000020184(Mdm2);ENSMUSG00000063358(Mapk1);ENSMUSG00000031902(Nfatc3);ENSMUSG00000041417(Pik3r1);ENSMUSG00000032688(Malt1);ENSMUSG00000030147(Clec4b1);ENSMUSG00000067767(Clec4b2);ENSMUSG00000023349(Clec4n);ENSMUSG00000030144(Clec4d);ENSMUSG00000030142(Clec4e);ENSMUSG00000019699(Akt3);ENSMUSG00000022637(Cblb);ENSMUSG00000021457(Syk);ENSMUS…
KO00310	Lysine degradation	62	-0.27678263	-0.82721734	0.7863924	1.0	ENSMUSG00000053644(Aldh7a1);ENSMUSG00000004789(Dlst);ENSMUSG00000071350(Setdb2);ENSMUSG00000019055(Plod1);ENSMUSG00000032649(Colgalt2);ENSMUSG00000029687(Ezh2);ENSMUSG00000055067(Smyd3);ENSMUSG00000045098(Kmt5b);ENSMUSG00000032047(Acat1);ENSMUSG00000026646(Suv39h2);ENSMUSG00000069378(Prdm6);ENSMUSG00000035878(Hykk);ENSMUSG00000038384(Setd1b);ENSMUSG00000057228(Aadat);ENSMUSG00000039231(Suv39h1);E…
KO05202	Transcriptional misregulation in cancer	212	-0.2332393	-0.8149006	0.94329184	1.0	ENSMUSG00000068457(Uty);ENSMUSG00000024621(Csf1r);ENSMUSG00000069310(H3c3);ENSMUSG00000069267(H3c2);ENSMUSG00000069265(H3c1);ENSMUSG00000024927(Rela);ENSMUSG00000022346(Myc);ENSMUSG00000020184(Mdm2);ENSMUSG00000031681(Smad1);ENSMUSG00000001986(Gria3);ENSMUSG00000066687(Zbtb16);ENSMUSG00000028800(Hdac1);ENSMUSG00000020644(Id2);ENSMUSG00000022952(Runx1);ENSMUSG00000016087(Fli1);ENSMUSG00000020053(I…
KO04742	Taste transduction	91	-0.25547606	-0.81427544	0.85438335	1.0	ENSMUSG00000031343(Gabra3);ENSMUSG00000022489(Pde1b);ENSMUSG00000047102(Tas2r139);ENSMUSG00000051917(Tas2r144);ENSMUSG00000032269(Htr3a);ENSMUSG00000008590(Htr3b);ENSMUSG00000046652(Tas2r143);ENSMUSG00000056203(Tas2r135);ENSMUSG00000048284(Tas2r126);ENSMUSG00000000560(Gabra2);ENSMUSG00000029211(Gabra4);ENSMUSG00000048827(Pkd1l3);ENSMUSG00000021721(Htr1a);ENSMUSG00000049511(Htr1b);ENSMUSG000000346…
KO04211	Longevity regulating pathway	90	-0.2563837	-0.8116969	0.8485757	1.0	ENSMUSG00000050697(Prkaa1);ENSMUSG00000021536(Adcy2);ENSMUSG00000038128(Camk4);ENSMUSG00000024927(Rela);ENSMUSG00000041417(Pik3r1);ENSMUSG00000019699(Akt3);ENSMUSG00000028991(Mtor);ENSMUSG00000020053(Igf1);ENSMUSG00000020063(Sirt1);ENSMUSG00000015461(Atf6b);ENSMUSG00000002496(Tsc2);ENSMUSG00000030265(Kras);ENSMUSG00000039936(Pik3cd);ENSMUSG00000038332(Sesn1);ENSMUSG00000074895(Eif4e1b);ENSMUSG000…
KO00511	Other glycan degradation	18	-0.3484094	-0.8116149	0.7614213	1.0	ENSMUSG00000021665(Hexb);ENSMUSG00000031521(Aga);ENSMUSG00000032295(Man2c1);ENSMUSG00000005142(Man2b1);ENSMUSG00000028164(Manba);ENSMUSG00000025232(Hexa);ENSMUSG00000079434(Neu2);ENSMUSG00000028673(Fuca1);ENSMUSG00000029119(Man2b2);ENSMUSG00000019810(Fuca2);ENSMUSG00000035239(Neu3);ENSMUSG00000034000(Neu4);ENSMUSG00000045594(Glb1);ENSMUSG00000007038(Neu1);ENSMUSG00000028048(Gba);ENSMUSG0000002846…
KO04726	Serotonergic synapse	131	-0.23997808	-0.800648	0.90922403	1.0	ENSMUSG00000041380(Htr2c);ENSMUSG00000026322(Htr4);ENSMUSG00000061740(Cyp2d22);ENSMUSG00000068085(Cyp2d11);ENSMUSG00000094806(Cyp2d10);ENSMUSG00000068086(Cyp2d9);ENSMUSG00000063358(Mapk1);ENSMUSG00000032269(Htr3a);ENSMUSG00000008590(Htr3b);ENSMUSG00000025094(Slc18a2);ENSMUSG00000032034(Kcnj5);ENSMUSG00000024798(Htr7);ENSMUSG00000015968(Cacna1d);ENSMUSG00000029212(Gabrb1);ENSMUSG00000021721(Htr1a)…
KO04070	Phosphatidylinositol signaling system	96	-0.24879542	-0.7970322	0.8969072	1.0	ENSMUSG00000024867(Pip5k1b);ENSMUSG00000033628(Pik3c3);ENSMUSG00000022973(Synj1);ENSMUSG00000021987(Mtmr6);ENSMUSG00000036438(Calm2);ENSMUSG00000041417(Pik3r1);ENSMUSG00000037940(Inpp4b);ENSMUSG00000029330(Cds1);ENSMUSG00000001173(Ocrl);ENSMUSG00000021385(Ippk);ENSMUSG00000018547(Pip4k2b);ENSMUSG00000024525(Impa2);ENSMUSG00000027296(Itpka);ENSMUSG00000001175(Calm1);ENSMUSG00000024998(Plce1);ENSMU…
KO04217	Necroptosis	174	-0.23097543	-0.7968528	0.95942026	1.0	ENSMUSG00000094881(H2al2c);ENSMUSG00000095573(H2al2b);ENSMUSG00000021270(Hsp90aa1);ENSMUSG00000094248(H2ac23);ENSMUSG00000094777(H2ac24);ENSMUSG00000069302(H2ac12);ENSMUSG00000069301(H2ac11);ENSMUSG00000061615(H2ac4);ENSMUSG00000022967(Ifnar1);ENSMUSG00000022965(Ifngr2);ENSMUSG00000022789(Dnm1l);ENSMUSG00000060081(H2ac1);ENSMUSG00000031242(Chmp1b2);ENSMUSG00000031639(Tlr3);ENSMUSG00000024789(Jak2…
KO00061	Fatty acid biosynthesis	18	-0.34116724	-0.78893334	0.8122867	1.0	ENSMUSG00000032883(Acsl3);ENSMUSG00000026645(Olah);ENSMUSG00000024207(Acsbg2);ENSMUSG00000024209(Acsbg3);ENSMUSG00000018796(Acsl1);ENSMUSG00000032281(Acsbg1);ENSMUSG00000028910(Mecr);ENSMUSG00000031641(Cbr4);ENSMUSG00000024981(Acsl5);ENSMUSG00000021786(Oxsm);ENSMUSG00000042010(Acacb);ENSMUSG00000031278(Acsl4);ENSMUSG00000025153(Fasn);ENSMUSG00000073422(Hsd17b8);ENSMUSG00000020333(Acsl6);ENSMUSG00…
KO05166	Human T-cell leukemia virus 1 infection	241	-0.22136681	-0.78793144	0.9782904	1.0	ENSMUSG00000068105(Tnfrsf13c);ENSMUSG00000024912(Fosl1);ENSMUSG00000021250(Fos);ENSMUSG00000021536(Adcy2);ENSMUSG00000024926(Kat5);ENSMUSG00000021253(Tgfb3);ENSMUSG00000024927(Rela);ENSMUSG00000024370(Cdc23);ENSMUSG00000022346(Myc);ENSMUSG00000021611(Tert);ENSMUSG00000063358(Mapk1);ENSMUSG00000036977(Anapc10);ENSMUSG00000025860(Xiap);ENSMUSG00000031902(Nfatc3);ENSMUSG00000041417(Pik3r1);ENSMUSG00…
KO01230	Biosynthesis of amino acids	78	-0.25227642	-0.7814578	0.9106583	1.0	ENSMUSG00000062070(Pgk1);ENSMUSG00000079104(Prps1l3);ENSMUSG00000053604(Rpia);ENSMUSG00000020051(Pah);ENSMUSG00000021957(Tkt);ENSMUSG00000059040(Eno1b);ENSMUSG00000030268(Bcat1);ENSMUSG00000026473(Glul);ENSMUSG00000032279(Idh3a);ENSMUSG00000025007(Aldh18a1);ENSMUSG00000092305(Prps1l1);ENSMUSG00000024892(Pcx);ENSMUSG00000011752(Pgam1);ENSMUSG00000063524(Eno1);ENSMUSG00000031432(Prps1);ENSMUSG00000…
KO05207	Chemical carcinogenesis - receptor activation	209	-0.22386765	-0.7814484	0.96809983	1.0	ENSMUSG00000021270(Hsp90aa1);ENSMUSG00000035283(Adrb1);ENSMUSG00000031230(Fgf16);ENSMUSG00000045730(Adrb2);ENSMUSG00000021250(Fos);ENSMUSG00000021536(Adcy2);ENSMUSG00000005148(Klf5);ENSMUSG00000024927(Rela);ENSMUSG00000021974(Fgf9);ENSMUSG00000022346(Myc);ENSMUSG00000021929(Kpna3);ENSMUSG00000063358(Mapk1);ENSMUSG00000024789(Jak2);ENSMUSG00000025860(Xiap);ENSMUSG00000041417(Pik3r1);ENSMUSG0000002…
KO04210	Apoptosis	136	-0.23138724	-0.78133327	0.9556509	1.0	ENSMUSG00000024590(Lmnb1);ENSMUSG00000025076(Casp7);ENSMUSG00000021250(Fos);ENSMUSG00000024910(Ctsw);ENSMUSG00000024927(Rela);ENSMUSG00000063358(Mapk1);ENSMUSG00000029863(Casp2);ENSMUSG00000025860(Xiap);ENSMUSG00000021939(Ctsb);ENSMUSG00000041417(Pik3r1);ENSMUSG00000031668(Eif2ak3);ENSMUSG00000024122(Pdpk1);ENSMUSG00000019699(Akt3);ENSMUSG00000024778(Fas);ENSMUSG00000024521(Pmaip1);ENSMUSG0000002…
KO00140	Steroid hormone biosynthesis	92	-0.24409878	-0.7774599	0.9247312	1.0	ENSMUSG00000061740(Cyp2d22);ENSMUSG00000068085(Cyp2d11);ENSMUSG00000094806(Cyp2d10);ENSMUSG00000068086(Cyp2d9);ENSMUSG00000030483(Cyp2b10);ENSMUSG00000040583(Cyp2b13);ENSMUSG00000040660(Cyp2b9);ENSMUSG00000024365(Cyp21a1);ENSMUSG00000032274(Cyp19a1);ENSMUSG00000025002(Cyp2c55);ENSMUSG00000067231(Cyp2c65);ENSMUSG00000067229(Cyp2c66);ENSMUSG00000040650(Cyp2b23);ENSMUSG00000003053(Cyp2c29);ENSMUSG00…
KO05221	Acute myeloid leukemia	70	-0.2542119	-0.7705503	0.8987539	1.0	ENSMUSG00000024621(Csf1r);ENSMUSG00000024927(Rela);ENSMUSG00000022346(Myc);ENSMUSG00000063358(Mapk1);ENSMUSG00000066687(Zbtb16);ENSMUSG00000041417(Pik3r1);ENSMUSG00000022952(Runx1);ENSMUSG00000019699(Akt3);ENSMUSG00000028991(Mtor);ENSMUSG00000059923(Grb2);ENSMUSG00000034801(Sos2);ENSMUSG00000027715(Ccna2);ENSMUSG00000030265(Kras);ENSMUSG00000039936(Pik3cd);ENSMUSG00000055799(Tcf7l1);ENSMUSG000000…
KO00430	Taurine and hypotaurine metabolism	22	-0.31332657	-0.76629955	0.8245033	1.0	ENSMUSG00000033022(Cdo1);ENSMUSG00000070880(Gad1);ENSMUSG00000023044(Csad);ENSMUSG00000026692(Fmo4);ENSMUSG00000040181(Fmo1);ENSMUSG00000040170(Fmo2);ENSMUSG00000095576(Fmo6);ENSMUSG00000026691(Fmo3);ENSMUSG00000006345(Ggt1);ENSMUSG00000006344(Ggt5);ENSMUSG00000026787(Gad2);ENSMUSG00000086056(Gm4846);ENSMUSG00000051081(Gm4847);ENSMUSG00000026560(Fmo9);ENSMUSG00000028088(Fmo5);ENSMUSG00000057134(A…
KO05145	Toxoplasmosis	109	-0.2319272	-0.75870734	0.9694657	1.0	ENSMUSG00000022965(Ifngr2);ENSMUSG00000021253(Tgfb3);ENSMUSG00000024927(Rela);ENSMUSG00000019899(Lama2);ENSMUSG00000063358(Mapk1);ENSMUSG00000024789(Jak2);ENSMUSG00000025860(Xiap);ENSMUSG00000055170(Ifng);ENSMUSG00000024122(Pdpk1);ENSMUSG00000019699(Akt3);ENSMUSG00000037649(H2-DMa);ENSMUSG00000037548(H2-DMb2);ENSMUSG00000079547(H2-DMb1);ENSMUSG00000041538(H2-Ob);ENSMUSG00000073421(H2-Ab1);ENSMUSG…
KO04510	Focal adhesion	200	-0.21457556	-0.75725365	0.9972184	1.0	ENSMUSG00000035133(Arhgap5);ENSMUSG00000024867(Pip5k1b);ENSMUSG00000022812(Gsk3b);ENSMUSG00000024620(Pdgfrb);ENSMUSG00000004791(Pgf);ENSMUSG00000020580(Rock2);ENSMUSG00000000555(Itga5);ENSMUSG00000019899(Lama2);ENSMUSG00000063358(Mapk1);ENSMUSG00000032572(Col6a4);ENSMUSG00000052681(Rap1b);ENSMUSG00000025860(Xiap);ENSMUSG00000022438(Parvb);ENSMUSG00000022439(Parvg);ENSMUSG00000041417(Pik3r1);ENSMU…
KO04810	Regulation of actin cytoskeleton	219	-0.21355806	-0.7565674	0.9972678	1.0	ENSMUSG00000024867(Pip5k1b);ENSMUSG00000002489(Tiam1);ENSMUSG00000024620(Pdgfrb);ENSMUSG00000018830(Myh11);ENSMUSG00000020580(Rock2);ENSMUSG00000031230(Fgf16);ENSMUSG00000000555(Itga5);ENSMUSG00000022488(Nckap1l);ENSMUSG00000005871(Apc);ENSMUSG00000021974(Fgf9);ENSMUSG00000049929(Lpar4);ENSMUSG00000031511(Arhgef7);ENSMUSG00000025265(Fgd1);ENSMUSG00000021990(Spata13);ENSMUSG00000063358(Mapk1);ENSM…
KO04152	AMPK signaling pathway	124	-0.22430944	-0.7517059	0.9833837	1.0	ENSMUSG00000017843(Ppp2r5c);ENSMUSG00000050697(Prkaa1);ENSMUSG00000021022(Ppp2r3c);ENSMUSG00000025271(Pfkfb1);ENSMUSG00000021981(Cab39l);ENSMUSG00000030244(Gys2);ENSMUSG00000041417(Pik3r1);ENSMUSG00000024122(Pdpk1);ENSMUSG00000019699(Akt3);ENSMUSG00000024777(Ppp2r5b);ENSMUSG00000028991(Mtor);ENSMUSG00000020053(Igf1);ENSMUSG00000027715(Ccna2);ENSMUSG00000024900(Cpt1a);ENSMUSG00000020063(Sirt1);ENS…
KO04933	AGE-RAGE signaling pathway in diabetic complications	101	-0.23011328	-0.7516128	0.96301776	1.0	ENSMUSG00000021367(Edn1);ENSMUSG00000021253(Tgfb3);ENSMUSG00000024927(Rela);ENSMUSG00000027962(Vcam1);ENSMUSG00000063358(Mapk1);ENSMUSG00000024789(Jak2);ENSMUSG00000041417(Pik3r1);ENSMUSG00000019699(Akt3);ENSMUSG00000031257(Nox1);ENSMUSG00000049115(Agtr1a);ENSMUSG00000029661(Col1a2);ENSMUSG00000002603(Tgfb1);ENSMUSG00000026043(Col3a1);ENSMUSG00000046709(Mapk10);ENSMUSG00000015452(Ager);ENSMUSG000…
KO00604	Glycosphingolipid biosynthesis - ganglio series	15	-0.3259527	-0.75014526	0.8098472	1.0	ENSMUSG00000021665(Hexb);ENSMUSG00000030283(St8sia1);ENSMUSG00000039037(St6galnac5);ENSMUSG00000052544(St6galnac3);ENSMUSG00000013846(St3gal1);ENSMUSG00000056091(St3gal5);ENSMUSG00000031749(St3gal2);ENSMUSG00000006731(B4galnt1);ENSMUSG00000025232(Hexa);ENSMUSG00000025425(St8sia5);ENSMUSG00000027822(Slc33a1);ENSMUSG00000067370(B3galt4);ENSMUSG00000045594(Glb1);ENSMUSG00000079442(St6galnac4);ENSMUS…
KO04015	Rap1 signaling pathway	214	-0.21193127	-0.7496748	0.9944675	1.0	ENSMUSG00000002489(Tiam1);ENSMUSG00000024620(Pdgfrb);ENSMUSG00000024621(Csf1r);ENSMUSG00000004791(Pgf);ENSMUSG00000031230(Fgf16);ENSMUSG00000021536(Adcy2);ENSMUSG00000021974(Fgf9);ENSMUSG00000049929(Lpar4);ENSMUSG00000005699(Pard6a);ENSMUSG00000022148(Fyb);ENSMUSG00000056917(Sipa1);ENSMUSG00000036438(Calm2);ENSMUSG00000063358(Mapk1);ENSMUSG00000052681(Rap1b);ENSMUSG00000062232(Rapgef2);ENSMUSG000…
KO03440	Homologous recombination	41	-0.26835638	-0.74933714	0.89198035	1.0	ENSMUSG00000024906(Mus81);ENSMUSG00000021287(Xrcc3);ENSMUSG00000022779(Top3b);ENSMUSG00000000751(Rpa1);ENSMUSG00000020059(Sycp3);ENSMUSG00000034218(Atm);ENSMUSG00000038644(Pold1);ENSMUSG00000031201(Brcc3);ENSMUSG00000028884(Rpa2);ENSMUSG00000041238(Rbbp8);ENSMUSG00000031928(Mre11a);ENSMUSG00000059060(Rad51b);ENSMUSG00000002814(Top3a);ENSMUSG00000112039(Brcc3dc);ENSMUSG00000041147(Brca2);ENSMUSG00…
KO04115	p53 signaling pathway	72	-0.24168867	-0.74585944	0.95327103	1.0	ENSMUSG00000020184(Mdm2);ENSMUSG00000020649(Rrm2);ENSMUSG00000040274(Cdk6);ENSMUSG00000022385(Gtse1);ENSMUSG00000024778(Fas);ENSMUSG00000024521(Pmaip1);ENSMUSG00000020053(Igf1);ENSMUSG00000021453(Gadd45g);ENSMUSG00000034218(Atm);ENSMUSG00000032113(Chek1);ENSMUSG00000031628(Casp3);ENSMUSG00000062762(Ei24);ENSMUSG00000002496(Tsc2);ENSMUSG00000007659(Bcl2l1);ENSMUSG00000019979(Apaf1);ENSMUSG00000022…
KO05146	Amoebiasis	105	-0.22752349	-0.74270135	0.9692308	1.0	ENSMUSG00000021253(Tgfb3);ENSMUSG00000024927(Rela);ENSMUSG00000022149(C9);ENSMUSG00000019899(Lama2);ENSMUSG00000041417(Pik3r1);ENSMUSG00000055170(Ifng);ENSMUSG00000017831(Rab5a);ENSMUSG00000024524(Gnal);ENSMUSG00000029661(Col1a2);ENSMUSG00000042842(Serpinb6b);ENSMUSG00000045827(Serpinb9);ENSMUSG00000021403(Serpinb9b);ENSMUSG00000027995(Tlr2);ENSMUSG00000021404(Serpinb9c);ENSMUSG00000054266(Serpin…
KO05010	Alzheimer disease	380	-0.20045248	-0.7422753	1.0	1.0	ENSMUSG00000064341(mt-Nd1);ENSMUSG00000064345(mt-Nd2);ENSMUSG00000064351(mt-Co1);ENSMUSG00000064354(mt-Co2);ENSMUSG00000064356(mt-Atp8);ENSMUSG00000064357(mt-Atp6);ENSMUSG00000064358(mt-Co3);ENSMUSG00000064360(mt-Nd3);ENSMUSG00000065947(mt-Nd4l);ENSMUSG00000064363(mt-Nd4);ENSMUSG00000064367(mt-Nd5);ENSMUSG00000064368(mt-Nd6);ENSMUSG00000064370(mt-Cytb);ENSMUSG00000022820(Ndufb4);ENSMUSG0000002281…
KO04750	Inflammatory mediator regulation of TRP channels	126	-0.22362894	-0.7416607	0.9736842	1.0	ENSMUSG00000041380(Htr2c);ENSMUSG00000039942(Ptger4);ENSMUSG00000021536(Adcy2);ENSMUSG00000036438(Calm2);ENSMUSG00000041417(Pik3r1);ENSMUSG00000033007(Asic4);ENSMUSG00000020053(Igf1);ENSMUSG00000028008(Asic5);ENSMUSG00000046709(Mapk10);ENSMUSG00000022610(Mapk12);ENSMUSG00000053137(Mapk11);ENSMUSG00000001175(Calm1);ENSMUSG00000021948(Prkcd);ENSMUSG00000025002(Cyp2c55);ENSMUSG00000067231(Cyp2c65);E…
KO04928	Parathyroid hormone synthesis, secretion and action	108	-0.22668836	-0.74100554	0.9891473	1.0	ENSMUSG00000021250(Fos);ENSMUSG00000021536(Adcy2);ENSMUSG00000063358(Mapk1);ENSMUSG00000024913(Lrp5);ENSMUSG00000015461(Atf6b);ENSMUSG00000006724(Cyp27b1);ENSMUSG00000030287(Itpr2);ENSMUSG00000021699(Pde4d);ENSMUSG00000032562(Gnai2);ENSMUSG00000030557(Mef2a);ENSMUSG00000048776(Pthlh);ENSMUSG00000005580(Adcy9);ENSMUSG00000005583(Mef2c);ENSMUSG00000000182(Fgf23);ENSMUSG00000066406(Akap13);ENSMUSG00…
KO04064	NF-kappa B signaling pathway	105	-0.22792348	-0.7376064	0.9695122	1.0	ENSMUSG00000068105(Tnfrsf13c);ENSMUSG00000024927(Rela);ENSMUSG00000027962(Vcam1);ENSMUSG00000025860(Xiap);ENSMUSG00000000409(Lck);ENSMUSG00000032688(Malt1);ENSMUSG00000030742(Lat);ENSMUSG00000032041(Tirap);ENSMUSG00000021453(Gadd45g);ENSMUSG00000021457(Syk);ENSMUSG00000031264(Btk);ENSMUSG00000034218(Atm);ENSMUSG00000005824(Tnfsf14);ENSMUSG00000021408(Ripk1);ENSMUSG00000007659(Bcl2l1);ENSMUSG00000…
KO00592	alpha-Linolenic acid metabolism	24	-0.29254857	-0.73580617	0.87564766	1.0	ENSMUSG00000060675(Plaat3);ENSMUSG00000098488(Pla2g4b);ENSMUSG00000050211(Pla2g4e);ENSMUSG00000070719(Pla2g4d);ENSMUSG00000046971(Pla2g4f);ENSMUSG00000024665(Fads2);ENSMUSG00000020777(Acox1);ENSMUSG00000029098(Acox3);ENSMUSG00000022683(Pla2g10);ENSMUSG00000042632(Pla2g6);ENSMUSG00000027999(Pla2g12a);ENSMUSG00000034579(Pla2g3);ENSMUSG00000056220(Pla2g4a);ENSMUSG00000009646(Pla2g12b);ENSMUSG0000002…
KO05022	Pathways of neurodegeneration - multiple diseases	469	-0.19426982	-0.73436004	1.0	1.0	ENSMUSG00000064341(mt-Nd1);ENSMUSG00000064345(mt-Nd2);ENSMUSG00000064351(mt-Co1);ENSMUSG00000064354(mt-Co2);ENSMUSG00000064356(mt-Atp8);ENSMUSG00000064357(mt-Atp6);ENSMUSG00000064358(mt-Co3);ENSMUSG00000064360(mt-Nd3);ENSMUSG00000065947(mt-Nd4l);ENSMUSG00000064363(mt-Nd4);ENSMUSG00000064367(mt-Nd5);ENSMUSG00000064368(mt-Nd6);ENSMUSG00000064370(mt-Cytb);ENSMUSG00000069053(Uba1y);ENSMUSG00000024603…
KO04911	Insulin secretion	86	-0.23110032	-0.72858024	0.9650986	1.0	ENSMUSG00000021536(Adcy2);ENSMUSG00000016327(Atp1b4);ENSMUSG00000024256(Adcyap1);ENSMUSG00000015968(Cacna1d);ENSMUSG00000051209(Gpr119);ENSMUSG00000000394(Gcg);ENSMUSG00000015461(Atf6b);ENSMUSG00000031142(Cacna1f);ENSMUSG00000053819(Camk2d);ENSMUSG00000005580(Adcy9);ENSMUSG00000037386(Rims2);ENSMUSG00000053007(Creb5);ENSMUSG00000078816(Prkcg);ENSMUSG00000024639(Gnaq);ENSMUSG00000029644(Pdx1);ENSM…
KO01522	Endocrine resistance	93	-0.22827692	-0.72801304	0.97339594	1.0	ENSMUSG00000021250(Fos);ENSMUSG00000021536(Adcy2);ENSMUSG00000020184(Mdm2);ENSMUSG00000063358(Mapk1);ENSMUSG00000041417(Pik3r1);ENSMUSG00000019699(Akt3);ENSMUSG00000028991(Mtor);ENSMUSG00000016477(E2f3);ENSMUSG00000020053(Igf1);ENSMUSG00000059923(Grb2);ENSMUSG00000034801(Sos2);ENSMUSG00000021448(Shc3);ENSMUSG00000015468(Notch4);ENSMUSG00000046709(Mapk10);ENSMUSG00000018160(Med1);ENSMUSG0000002261…
KO04150	mTOR signaling pathway	157	-0.21433766	-0.7264727	0.9915014	1.0	ENSMUSG00000020593(Lpin1);ENSMUSG00000022812(Gsk3b);ENSMUSG00000050697(Prkaa1);ENSMUSG00000021368(Tbc1d7);ENSMUSG00000020566(Atp6v1c2);ENSMUSG00000052459(Atp6v1a);ENSMUSG00000012282(Wnt8a);ENSMUSG00000021981(Cab39l);ENSMUSG00000050310(Rictor);ENSMUSG00000053375(Atp6v1e2);ENSMUSG00000063358(Mapk1);ENSMUSG00000021994(Wnt5a);ENSMUSG00000041417(Pik3r1);ENSMUSG00000061175(Fnip2);ENSMUSG00000024122(Pdp…
KO03050	Proteasome	47	-0.2526801	-0.7160946	0.953125	1.0	ENSMUSG00000031897(Psmb10);ENSMUSG00000055170(Ifng);ENSMUSG00000096727(Psmb9);ENSMUSG00000024338(Psmb8);ENSMUSG00000039067(Psmd7);ENSMUSG00000021178(Psmc1);ENSMUSG00000017221(Psmd3);ENSMUSG00000060073(Psma3);ENSMUSG00000027566(Psma7);ENSMUSG00000032301(Psma4);ENSMUSG00000029440(Psmd9);ENSMUSG00000040850(Psme4);ENSMUSG00000036743(Psma8);ENSMUSG00000029649(Pomp);ENSMUSG00000014769(Psmb1);ENSMUSG000…
KO05223	Non-small cell lung cancer	72	-0.23027961	-0.71454465	0.98452014	1.0	ENSMUSG00000063358(Mapk1);ENSMUSG00000041417(Pik3r1);ENSMUSG00000024122(Pdpk1);ENSMUSG00000040274(Cdk6);ENSMUSG00000019699(Akt3);ENSMUSG00000016477(E2f3);ENSMUSG00000059923(Grb2);ENSMUSG00000034801(Sos2);ENSMUSG00000021453(Gadd45g);ENSMUSG00000062312(Erbb2);ENSMUSG00000030265(Kras);ENSMUSG00000039936(Pik3cd);ENSMUSG00000060579(Fhit);ENSMUSG00000048756(Foxo3);ENSMUSG00000006728(Cdk4);ENSMUSG000000…
KO04917	Prolactin signaling pathway	74	-0.22887436	-0.70948553	0.96651447	1.0	ENSMUSG00000022812(Gsk3b);ENSMUSG00000021250(Fos);ENSMUSG00000048379(Socs4);ENSMUSG00000024927(Rela);ENSMUSG00000037104(Socs5);ENSMUSG00000063358(Mapk1);ENSMUSG00000024107(Lhcgr);ENSMUSG00000024789(Jak2);ENSMUSG00000041417(Pik3r1);ENSMUSG00000021342(Prl);ENSMUSG00000069259(Prl6a1);ENSMUSG00000005268(Prlr);ENSMUSG00000019699(Akt3);ENSMUSG00000059923(Grb2);ENSMUSG00000034801(Sos2);ENSMUSG0000002144…
KO04935	Growth hormone synthesis, secretion and action	116	-0.21259148	-0.70061624	0.99545455	1.0	ENSMUSG00000022812(Gsk3b);ENSMUSG00000021250(Fos);ENSMUSG00000021536(Adcy2);ENSMUSG00000063358(Mapk1);ENSMUSG00000024789(Jak2);ENSMUSG00000041417(Pik3r1);ENSMUSG00000019699(Akt3);ENSMUSG00000028991(Mtor);ENSMUSG00000020053(Igf1);ENSMUSG00000015968(Cacna1d);ENSMUSG00000059923(Grb2);ENSMUSG00000034801(Sos2);ENSMUSG00000021448(Shc3);ENSMUSG00000046709(Mapk10);ENSMUSG00000022610(Mapk12);ENSMUSG000000…
KO04130	SNARE interactions in vesicular transport	32	-0.25942898	-0.7002368	0.92820513	1.0	ENSMUSG00000026470(Stx6);ENSMUSG00000047854(Stx19);ENSMUSG00000010392(Gosr1);ENSMUSG00000041488(Stx3);ENSMUSG00000021124(Vti1b);ENSMUSG00000030806(Stx1b);ENSMUSG00000030805(Stx4a);ENSMUSG00000024191(Bnip1);ENSMUSG00000024983(Vti1a);ENSMUSG00000039232(Stx11);ENSMUSG00000029125(Stx18);ENSMUSG00000026696(Vamp4);ENSMUSG00000010110(Stx5a);ENSMUSG00000019998(Stx7);ENSMUSG00000022765(Snap29);ENSMUSG0000…
KO03030	DNA replication	35	-0.25733867	-0.6983595	0.94127244	1.0	ENSMUSG00000022673(Mcm4);ENSMUSG00000024925(Rnaseh2c);ENSMUSG00000021932(Rnaseh2b);ENSMUSG00000036875(Dna2);ENSMUSG00000020974(Pole2);ENSMUSG00000000751(Rpa1);ENSMUSG00000002870(Mcm2);ENSMUSG00000030042(Pole4);ENSMUSG00000038644(Pold1);ENSMUSG00000024742(Fen1);ENSMUSG00000052926(Rnaseh2a);ENSMUSG00000028884(Rpa2);ENSMUSG00000006678(Pola1);ENSMUSG00000022881(Rfc4);ENSMUSG00000041859(Mcm3);ENSMUSG0…
KO05161	Hepatitis B	163	-0.20271595	-0.6973578	1.0	1.0	ENSMUSG00000021250(Fos);ENSMUSG00000022967(Ifnar1);ENSMUSG00000021253(Tgfb3);ENSMUSG00000024927(Rela);ENSMUSG00000022346(Myc);ENSMUSG00000076432(Ywhaq);ENSMUSG00000031639(Tlr3);ENSMUSG00000063358(Mapk1);ENSMUSG00000024789(Jak2);ENSMUSG00000031902(Nfatc3);ENSMUSG00000041417(Pik3r1);ENSMUSG00000019699(Akt3);ENSMUSG00000024778(Fas);ENSMUSG00000016477(E2f3);ENSMUSG00000059456(Ptk2b);ENSMUSG0000005992…
KO00500	Starch and sucrose metabolism	30	-0.2650232	-0.69263875	0.9315526	1.0	ENSMUSG00000027790(Sis);ENSMUSG00000030244(Gys2);ENSMUSG00000032648(Pygm);ENSMUSG00000021069(Pygl);ENSMUSG00000000628(Hk2);ENSMUSG00000062646(Ganc);ENSMUSG00000005232(G6pc2);ENSMUSG00000032098(Treh);ENSMUSG00000025579(Gaa);ENSMUSG00000078650(G6pc);ENSMUSG00000025877(Hk3);ENSMUSG00000037370(Enpp1);ENSMUSG00000019989(Enpp3);ENSMUSG00000022707(Gbe1);ENSMUSG00000074268(Amy2a5);ENSMUSG00000074264(Amy1…
KO04666	Fc gamma R-mediated phagocytosis	92	-0.2183164	-0.69185966	0.9909639	1.0	ENSMUSG00000024867(Pip5k1b);ENSMUSG00000024381(Bin1);ENSMUSG00000063358(Mapk1);ENSMUSG00000028517(Plpp3);ENSMUSG00000041417(Pik3r1);ENSMUSG00000047945(Marcksl1);ENSMUSG00000022377(Asap1);ENSMUSG00000029465(Arpc3);ENSMUSG00000019699(Akt3);ENSMUSG00000044147(Arf6);ENSMUSG00000008475(Arpc5);ENSMUSG00000030742(Lat);ENSMUSG00000021457(Syk);ENSMUSG00000069662(Marcks);ENSMUSG00000022272(Myo10);ENSMUSG00…
KO04622	RIG-I-like receptor signaling pathway	70	-0.22841777	-0.689342	0.970451	1.0	ENSMUSG00000033107(Rnf125);ENSMUSG00000024927(Rela);ENSMUSG00000046709(Mapk10);ENSMUSG00000022610(Mapk12);ENSMUSG00000053137(Mapk11);ENSMUSG00000026896(Ifih1);ENSMUSG00000032905(Atg12);ENSMUSG00000020115(Tbk1);ENSMUSG00000021408(Ripk1);ENSMUSG00000004221(Ikbkg);ENSMUSG00000038160(Atg5);ENSMUSG00000025199(Chuk);ENSMUSG00000021754(Map3k1);ENSMUSG00000034371(Tkfc);ENSMUSG00000031537(Ikbkb);ENSMUSG00…
KO05032	Morphine addiction	92	-0.21838923	-0.6888696	0.984252	1.0	ENSMUSG00000031340(Gabre);ENSMUSG00000031343(Gabra3);ENSMUSG00000021536(Adcy2);ENSMUSG00000022489(Pde1b);ENSMUSG00000003228(Grk5);ENSMUSG00000032034(Kcnj5);ENSMUSG00000001260(Gabrg1);ENSMUSG00000000560(Gabra2);ENSMUSG00000029211(Gabra4);ENSMUSG00000029212(Gabrb1);ENSMUSG00000021478(Drd1);ENSMUSG00000043301(Kcnj6);ENSMUSG00000074991(Gabrr3);ENSMUSG00000034656(Cacna1a);ENSMUSG00000021699(Pde4d);ENS…
KO01521	EGFR tyrosine kinase inhibitor resistance	79	-0.22050333	-0.6858791	0.98763525	1.0	ENSMUSG00000022812(Gsk3b);ENSMUSG00000024620(Pdgfrb);ENSMUSG00000060275(Nrg2);ENSMUSG00000063358(Mapk1);ENSMUSG00000024789(Jak2);ENSMUSG00000031714(Gab1);ENSMUSG00000041417(Pik3r1);ENSMUSG00000019699(Akt3);ENSMUSG00000028991(Mtor);ENSMUSG00000028019(Pdgfc);ENSMUSG00000020053(Igf1);ENSMUSG00000059923(Grb2);ENSMUSG00000034801(Sos2);ENSMUSG00000021448(Shc3);ENSMUSG00000002602(Axl);ENSMUSG00000031451…
KO03430	Mismatch repair	23	-0.27582115	-0.683406	0.92231405	1.0	ENSMUSG00000021245(Mlh3);ENSMUSG00000039748(Exo1);ENSMUSG00000000751(Rpa1);ENSMUSG00000038644(Pold1);ENSMUSG00000028884(Rpa2);ENSMUSG00000022881(Rfc4);ENSMUSG00000014850(Msh3);ENSMUSG00000024854(Pold4);ENSMUSG00000033970(Rfc3);ENSMUSG00000030726(Pold3);ENSMUSG00000032498(Mlh1);ENSMUSG00000029911(Ssbp1);ENSMUSG00000029191(Rfc1);ENSMUSG00000012483(Rpa3);ENSMUSG00000024151(Msh2);ENSMUSG00000005370(M…
KO00900	Terpenoid backbone biosynthesis	23	-0.27841905	-0.680659	0.9330986	1.0	ENSMUSG00000032047(Acat1);ENSMUSG00000039662(Icmt);ENSMUSG00000062480(Acat3);ENSMUSG00000023832(Acat2);ENSMUSG00000012117(Dhdds);ENSMUSG00000021302(Ggps1);ENSMUSG00000033373(Fntb);ENSMUSG00000033520(Idi2);ENSMUSG00000058258(Idi1);ENSMUSG00000093930(Hmgcs1);ENSMUSG00000024889(Rce1);ENSMUSG00000027952(Pmvk);ENSMUSG00000021670(Hmgcr);ENSMUSG00000041939(Mvk);ENSMUSG00000043207(Zmpste24);ENSMUSG000000…
KO04141	Protein processing in endoplasmic reticulum	170	-0.19553258	-0.67535007	0.9985856	1.0	ENSMUSG00000021270(Hsp90aa1);ENSMUSG00000022365(Derl1);ENSMUSG00000020571(Pdia6);ENSMUSG00000020986(Sec23a);ENSMUSG00000024357(Sil1);ENSMUSG00000050435(Ube2dnl1);ENSMUSG00000047079(Ube2dnl2);ENSMUSG00000031668(Eif2ak3);ENSMUSG00000022136(Dnajc3);ENSMUSG00000030082(Sec61a1);ENSMUSG00000042104(Uggt2);ENSMUSG00000020048(Hsp90b1);ENSMUSG00000055401(Fbxo6);ENSMUSG00000041556(Fbxo2);ENSMUSG00000041891(…
KO05132	Salmonella infection	251	-0.18581714	-0.66880083	1.0	1.0	ENSMUSG00000024603(Dctn4);ENSMUSG00000018707(Dync1h1);ENSMUSG00000041112(Elmo1);ENSMUSG00000021270(Hsp90aa1);ENSMUSG00000025076(Casp7);ENSMUSG00000033628(Pik3c3);ENSMUSG00000020580(Rock2);ENSMUSG00000064063(BC048507);ENSMUSG00000021250(Fos);ENSMUSG00000022488(Nckap1l);ENSMUSG00000024927(Rela);ENSMUSG00000021288(Klc1);ENSMUSG00000078945(Naip2);ENSMUSG00000071203(Naip5);ENSMUSG00000022346(Myc);ENSM…
KO03410	Base excision repair	33	-0.24625692	-0.6548047	0.9598716	1.0	ENSMUSG00000036061(Smug1);ENSMUSG00000025269(Apex2);ENSMUSG00000035121(Neil2);ENSMUSG00000020974(Pole2);ENSMUSG00000041429(Nthl1);ENSMUSG00000039396(Neil3);ENSMUSG00000030042(Pole4);ENSMUSG00000038644(Pold1);ENSMUSG00000024742(Fen1);ENSMUSG00000026496(Parp1);ENSMUSG00000031536(Polb);ENSMUSG00000025218(Poll);ENSMUSG00000032298(Neil1);ENSMUSG00000066551(Hmgb1);ENSMUSG00000024854(Pold4);ENSMUSG00000…
KO04920	Adipocytokine signaling pathway	71	-0.21466748	-0.64367676	0.9969183	1.0	ENSMUSG00000050697(Prkaa1);ENSMUSG00000005705(Agrp);ENSMUSG00000024927(Rela);ENSMUSG00000024789(Jak2);ENSMUSG00000022383(Ppara);ENSMUSG00000019699(Akt3);ENSMUSG00000028991(Mtor);ENSMUSG00000024900(Cpt1a);ENSMUSG00000032883(Acsl3);ENSMUSG00000046709(Mapk10);ENSMUSG00000024207(Acsbg2);ENSMUSG00000024209(Acsbg3);ENSMUSG00000018796(Acsl1);ENSMUSG00000078937(Cpt1b);ENSMUSG00000032281(Acsbg1);ENSMUSG00…
KO05216	Thyroid cancer	37	-0.23445962	-0.6431969	0.9788961	1.0	ENSMUSG00000022346(Myc);ENSMUSG00000063358(Mapk1);ENSMUSG00000021453(Gadd45g);ENSMUSG00000022757(Tfg);ENSMUSG00000030265(Kras);ENSMUSG00000055799(Tcf7l1);ENSMUSG00000027985(Lef1);ENSMUSG00000048701(Ccdc6);ENSMUSG00000027852(Nras);ENSMUSG00000056234(Ncoa4);ENSMUSG00000057789(Bak1);ENSMUSG00000023067(Cdkn1a);ENSMUSG00000021668(Polk);ENSMUSG00000024985(Tcf7l2);ENSMUSG00000000440(Pparg);ENSMUSG000000…
KO04137	Mitophagy - animal	68	-0.21005338	-0.63573897	0.99681526	1.0	ENSMUSG00000024927(Rela);ENSMUSG00000029020(Mfn2);ENSMUSG00000031668(Eif2ak3);ENSMUSG00000046709(Mapk10);ENSMUSG00000022051(Bnip3l);ENSMUSG00000020115(Tbk1);ENSMUSG00000007659(Bcl2l1);ENSMUSG00000020124(Usp15);ENSMUSG00000030265(Kras);ENSMUSG00000048756(Foxo3);ENSMUSG00000020460(Rps27a);ENSMUSG00000038160(Atg5);ENSMUSG00000026672(Optn);ENSMUSG00000031950(Gabarapl2);ENSMUSG00000004535(Tax1bp1);ENS…
KO04392	Hippo signaling pathway - multiple species	27	-0.2416191	-0.6245247	0.9698492	1.0	ENSMUSG00000021067(Sav1);ENSMUSG00000102692(Dchs2);ENSMUSG00000046743(Fat4);ENSMUSG00000048285(Frmd6);ENSMUSG00000010067(Rassf1);ENSMUSG00000022329(Stk3);ENSMUSG00000030353(Tead4);ENSMUSG00000018849(Wwc1);ENSMUSG00000027803(Wwtr1);ENSMUSG00000055320(Tead1);ENSMUSG00000030774(Pak1);ENSMUSG00000006262(Mob1b);ENSMUSG00000022178(Ajuba);ENSMUSG00000042129(Rassf4);ENSMUSG00000029370(Rassf6);ENSMUSG0000…
KO01210	2-Oxocarboxylic acid metabolism	20	-0.25371227	-0.60488534	0.95862067	1.0	ENSMUSG00000030268(Bcat1);ENSMUSG00000032279(Idh3a);ENSMUSG00000057228(Aadat);ENSMUSG00000025190(Got1);ENSMUSG00000046934(Csl);ENSMUSG00000031700(Gpt2);ENSMUSG00000005683(Cs);ENSMUSG00000022477(Aco2);ENSMUSG00000030541(Idh2);ENSMUSG00000031672(Got2);ENSMUSG00000048217(Nags);ENSMUSG00000022546(Gpt);ENSMUSG00000002010(Idh3g);ENSMUSG00000028405(Aco1);ENSMUSG00000039720(Got1l1);ENSMUSG00000084234(493…
KO05213	Endometrial cancer	58	-0.20008881	-0.59885913	1.0	1.0	ENSMUSG00000022812(Gsk3b);ENSMUSG00000005871(Apc);ENSMUSG00000022346(Myc);ENSMUSG00000037815(Ctnna1);ENSMUSG00000063358(Mapk1);ENSMUSG00000041417(Pik3r1);ENSMUSG00000024122(Pdpk1);ENSMUSG00000019699(Akt3);ENSMUSG00000059923(Grb2);ENSMUSG00000034801(Sos2);ENSMUSG00000060843(Ctnna3);ENSMUSG00000021453(Gadd45g);ENSMUSG00000062312(Erbb2);ENSMUSG00000030265(Kras);ENSMUSG00000039936(Pik3cd);ENSMUSG0000…
KO00860	Porphyrin metabolism	43	-0.21356714	-0.5919177	0.9931507	1.0	ENSMUSG00000059363(Fxn);ENSMUSG00000025270(Alas2);ENSMUSG00000024588(Fech);ENSMUSG00000032786(Alas1);ENSMUSG00000022742(Cpox);ENSMUSG00000040018(Cox15);ENSMUSG00000004070(Hmox2);ENSMUSG00000031936(Hephl1);ENSMUSG00000031352(Hccs);ENSMUSG00000031209(Heph);ENSMUSG00000032126(Hmbs);ENSMUSG00000026615(Eprs);ENSMUSG00000028684(Urod);ENSMUSG00000003617(Cp);ENSMUSG00000005413(Hmox1);ENSMUSG00000029260(U…
KO00534	Glycosaminoglycan biosynthesis - heparan sulfate / heparin	24	-0.22568288	-0.57070714	0.9848485	0.9978518	ENSMUSG00000027963(Extl2);ENSMUSG00000053465(Hs6st3);ENSMUSG00000021978(Extl3);ENSMUSG00000044499(Hs3st5);ENSMUSG00000027977(Ndst3);ENSMUSG00000027971(Ndst4);ENSMUSG00000062184(Hs6st2);ENSMUSG00000061731(Ext1);ENSMUSG00000039308(Ndst2);ENSMUSG00000054008(Ndst1);ENSMUSG00000071649(B3gat3);ENSMUSG00000040151(Hs2st1);ENSMUSG00000051022(Hs3st1);ENSMUSG00000032252(Glce);ENSMUSG00000070407(Hs3st3b1);EN…
