# Supplementary material for: FGL2-induced metabolic dysregulation in enteric neural crest cells provides insight into Hirschsprung disease pathogenesis
Source: iScience. 2025 Aug 22;28(9):113423. doi: 10.1016/j.isci.2025.113423 (PMC12446381; doi:10.1016/j.isci.2025.113423)
Supplement: Table S4. DEG results based on RNA-seq data of ENCCs under FGL2 stimulation [file mmc3.xlsx]

## Sheet: Sheet1
id	NC-1_count	NC-2_count	NC-3_count	NC-4_count	NC-5_count	F-1_count	F-2_count	F-3_count	F-4_count	F-5_count	NC-1_tpm	NC-2_tpm	NC-3_tpm	NC-4_tpm	NC-5_tpm	F-1_tpm	F-2_tpm	F-3_tpm	F-4_tpm	F-5_tpm	NC_mean	F_mean	log2(fc)	PValue	FDR	Symbol	KEGG_A_class	KEGG_B_class	K_ID	TF_family	Description	Pathway	GO Component	GO Function	GO Process
ENSMUSG00000116594	0	0	0	0	0	0	9	12	12	28	0	0	0	0	0	0	0.575	0.777	0.754	1.829	0.001	0.787	9.62022	0.000252892	0.368596	Gm49601	-	-	-	--	predicted gene, 49601 [Source:MGI Symbol;Acc:MGI:6215011]	-	GO:0005856//cytoskeleton	GO:0000166//nucleotide binding;GO:0005525//GTP binding	-
ENSMUSG00000033007	0	0	0	0	0	0	2	1	3	4	0	0	0	0	0	0	0.117	0.056	0.165	0.235	0.001	0.1146	6.84046	0.0208676	1	Asic4	Organismal Systems	Sensory system	K04831	--	acid-sensing (proton-gated) ion channel family member 4 [Source:MGI Symbol;Acc:MGI:2652846]	ko04750//Inflammatory mediator regulation of TRP channels	GO:0016020//membrane	GO:0005272//sodium channel activity;GO:0015280//ligand-gated sodium channel activity	GO:0001662//behavioral fear response;GO:0006811//ion transport;GO:0006814//sodium ion transport;GO:0034220//ion transmembrane transport;GO:0035725//sodium ion transmembrane transport
ENSMUSG00000033177	0	0	0	0	0	0	3	3	3	0	0	0	0	0	0	0	0.167	0.161	0.157	0	0.001	0.097	6.59991	0.0404121	1	Tmprss7	-	-	-	--	transmembrane serine protease 7 [Source:MGI Symbol;Acc:MGI:2686594]	-	GO:0005886//plasma membrane;GO:0016020//membrane	GO:0004252//serine-type endopeptidase activity;GO:0005515//protein binding;GO:0008233//peptidase activity;GO:0008236//serine-type peptidase activity;GO:0016787//hydrolase activity	GO:0006508//proteolysis
ENSMUSG00000020067	0	0	1	0	0	2	4	2	2	0	0	0	0.027	0	0	0.153	0.315	0.053	0.148	0	0.0054	0.1338	4.63097	0.0428345	1	Mypn	-	-	-	--	myopalladin [Source:MGI Symbol;Acc:MGI:1916052]	-	GO:0005634//nucleus;GO:0005654//nucleoplasm;GO:0005737//cytoplasm;GO:0005829//cytosol;GO:0005886//plasma membrane;GO:0030017//sarcomere;GO:0030018//Z disc;GO:0030424//axon;GO:0031674//I band;GO:0043231//intracellular membrane-bounded organelle	GO:0003779//actin binding;GO:0005515//protein binding;GO:0008092//cytoskeletal protein binding;GO:0017124//SH3 domain binding;GO:0051371//muscle alpha-actinin binding;GO:0098632//cell-cell adhesion mediator activity	GO:0007155//cell adhesion;GO:0007156//homophilic cell adhesion via plasma membrane adhesion molecules;GO:0007411//axon guidance;GO:0045214//sarcomere organization;GO:0070593//dendrite self-avoidance
ENSMUSG00000118124	0	0	0	2	4	3	3	71	0	11	0	0	0	0.599	0.785	0.775	0.681	16.479	0	2.565	0.2768	4.1	3.88871	0.0274481	1	Gm50139	-	-	-	--	predicted gene, 50139 [Source:MGI Symbol;Acc:MGI:6302888]	-	-	-	-
ENSMUSG00000096146	1	0	0	0	0	3	0	3	3	1	0.052	0	0	0	0	0.134	0	0.345	0.129	0.158	0.0104	0.1532	3.88076	0.0437529	1	Kcnj11	Organismal Systems;Organismal Systems;Human Diseases	Endocrine system;Endocrine system;Endocrine and metabolic disease	K05004;K05004;K05004	--	potassium inwardly rectifying channel, subfamily J, member 11 [Source:MGI Symbol;Acc:MGI:107501]	ko04911//Insulin secretion;ko04929//GnRH secretion;ko04930//Type II diabetes mellitus	GO:0001669//acrosomal vesicle;GO:0005635//nuclear envelope;GO:0005768//endosome;GO:0005886//plasma membrane;GO:0008282//inward rectifying potassium channel;GO:0014704//intercalated disc;GO:0016020//membrane;GO:0030315//T-tubule;GO:0030673//axolemma;GO:0034702//ion channel complex;GO:0042383//sarcolemma;GO:0042734//presynaptic membrane;GO:0043025//neuronal cell body;GO:0070852//cell body fiber;GO:…	GO:0005242//inward rectifier potassium channel activity;GO:0005249//voltage-gated potassium channel activity;GO:0005515//protein binding;GO:0005524//ATP binding;GO:0015272//ATP-activated inward rectifier potassium channel activity;GO:0019829//ATPase-coupled cation transmembrane transporter activity;GO:0030506//ankyrin binding;GO:0030955//potassium ion binding;GO:0031072//heat shock protein bindin…	GO:0001508//action potential;GO:0001666//response to hypoxia;GO:0002931//response to ischemia;GO:0003229//ventricular cardiac muscle tissue development;GO:0006006//glucose metabolic process;GO:0006811//ion transport;GO:0006813//potassium ion transport;GO:0006915//apoptotic process;GO:0008340//determination of adult lifespan;GO:0009410//response to xenobiotic stimulus;GO:0032355//response to estra…
ENSMUSG00000095028	0	0	1	0	0	0	1	9	1	1	0	0	0.115	0	0	0	0.245	0.794	0.094	0.102	0.023	0.247	3.42481	0.0306585	1	Sirpb1b	Organismal Systems	Development and regeneration	K06551	--	signal-regulatory protein beta 1B [Source:MGI Symbol;Acc:MGI:3779828]	ko04380//Osteoclast differentiation	GO:0005886//plasma membrane;GO:0016020//membrane	GO:0003674//molecular_function	GO:0050766//positive regulation of phagocytosis;GO:0050870//positive regulation of T cell activation
ENSMUSG00000002668	0	1	0	0	0	2	5	1	3	1	0	0.064	0	0	0	0.111	0.286	0.055	0.161	0.049	0.0128	0.1324	3.37069	0.0188027	1	Dennd1c	-	-	-	--	DENN domain containing 1C [Source:MGI Symbol;Acc:MGI:1918035]	-	GO:0005654//nucleoplasm;GO:0005737//cytoplasm;GO:0005813//centrosome;GO:0005829//cytosol;GO:0030136//clathrin-coated vesicle;GO:0031410//cytoplasmic vesicle;GO:0043231//intracellular membrane-bounded organelle	GO:0005085//guanyl-nucleotide exchange factor activity;GO:1901981//phosphatidylinositol phosphate binding	GO:0006897//endocytosis;GO:0032456//endocytic recycling
ENSMUSG00000028287	1	0	0	0	0	2	0	1	3	4	0.129	0	0	0	0	0.223	0	0.111	0.323	0.46	0.0258	0.2234	3.11419	0.0446131	1	1700009N14Rik	Human Diseases;Genetic Information Processing;Genetic Information Processing	Infectious disease: viral;Translation;Translation	K07936;K07936;K07936	--	RIKEN cDNA 1700009N14 gene [Source:MGI Symbol;Acc:MGI:1922721]	ko05166//Human T-cell leukemia virus 1 infection;ko03013//Nucleocytoplasmic transport;ko03008//Ribosome biogenesis in eukaryotes	GO:0005634//nucleus;GO:0005737//cytoplasm	GO:0000166//nucleotide binding;GO:0003924//GTPase activity;GO:0005525//GTP binding;GO:0019904//protein domain specific binding	GO:0000054//ribosomal subunit export from nucleus;GO:0006606//protein import into nucleus;GO:0006913//nucleocytoplasmic transport;GO:0015031//protein transport
ENSMUSG00000057948	5	2	2	1	1	9	3	7	4	6	0.204	0.082	0.086	0.044	0.039	0.318	0.109	1.783	0.137	0.221	0.091	0.5136	2.49671	0.0481355	1	Unc13d	-	-	-	--	unc-13 homolog D [Source:MGI Symbol;Acc:MGI:1917700]	-	GO:0005737//cytoplasm;GO:0005764//lysosome;GO:0005768//endosome;GO:0005770//late endosome;GO:0005829//cytosol;GO:0016020//membrane;GO:0033093//Weibel-Palade body;GO:0043231//intracellular membrane-bounded organelle;GO:0055037//recycling endosome;GO:0070382//exocytic vesicle	GO:0005515//protein binding;GO:0031267//small GTPase binding;GO:0046872//metal ion binding	GO:0002432//granuloma formation;GO:0002467//germinal center formation;GO:0006887//exocytosis;GO:0006909//phagocytosis;GO:0043304//regulation of mast cell degranulation;GO:0043320//natural killer cell degranulation;GO:0045921//positive regulation of exocytosis;GO:0046903//secretion;GO:0051607//defense response to virus;GO:0051649//establishment of localization in cell;GO:0061789//dense core granul…
ENSMUSG00000109493	0	1	1	0	0	1	8	5	0	0	0	0.291	0.235	0	0	0.134	1.557	0.829	0	0	0.1052	0.504	2.26029	0.0455462	1	Gm45208	-	-	-	--	predicted gene 45208 [Source:MGI Symbol;Acc:MGI:5753784]	-	GO:0016020//membrane	GO:0005515//protein binding	-
ENSMUSG00000040972	0	2	1	1	0	2	5	4	3	4	0	0.163	0.072	0.075	0	0.142	0.364	0.281	0.206	0.293	0.062	0.2572	2.05255	0.0331767	1	Igsf21	-	-	-	--	immunoglobulin superfamily, member 21 [Source:MGI Symbol;Acc:MGI:2681842]	-	GO:0005886//plasma membrane;GO:0005912//adherens junction;GO:0009897//external side of plasma membrane;GO:0016020//membrane;GO:0042734//presynaptic membrane;GO:0045202//synapse;GO:0045211//postsynaptic membrane;GO:0060077//inhibitory synapse;GO:0098552//side of membrane	GO:0005515//protein binding	GO:0007156//homophilic cell adhesion via plasma membrane adhesion molecules;GO:0007157//heterophilic cell-cell adhesion via plasma membrane cell adhesion molecules;GO:0060074//synapse maturation
ENSMUSG00000014198	0	1	1	1	0	3	3	6	1	3	0	0.058	0.191	0.053	0	0.152	0.156	0.302	0.049	0.464	0.0604	0.2246	1.89474	0.034593	1	Zfp385c	-	-	-	--	zinc finger protein 385C [Source:MGI Symbol;Acc:MGI:3608347]	-	GO:0005634//nucleus	GO:0003676//nucleic acid binding;GO:0008270//zinc ion binding;GO:0046872//metal ion binding	-
ENSMUSG00000044678	1	2	2	0	1	3	4	7	3	7	0.265	0.409	0.362	0	0.165	0.532	0.729	1.232	0.514	1.358	0.2402	0.873	1.86175	0.0197777	1	Ly6k	-	-	-	--	lymphocyte antigen 6 complex, locus K [Source:MGI Symbol;Acc:MGI:1923736]	-	GO:0001669//acrosomal vesicle;GO:0005576//extracellular region;GO:0005737//cytoplasm;GO:0005886//plasma membrane;GO:0009986//cell surface;GO:0016020//membrane;GO:0031410//cytoplasmic vesicle;GO:0045121//membrane raft;GO:0098552//side of membrane	GO:0005515//protein binding	GO:0007339//binding of sperm to zona pellucida;GO:0030317//flagellated sperm motility
ENSMUSG00000053093	5	1	2	0	0	5	2	6	7	7	0.132	0.026	0.047	0	0	0.114	0.047	0.136	0.155	0.165	0.041	0.1234	1.58965	0.0305977	1	Myh7	Environmental Information Processing;Organismal Systems;Organismal Systems;Human Diseases;Human Diseases;Organismal Systems;Human Diseases	Signal transduction;Circulatory system;Endocrine system;Cardiovascular disease;Cardiovascular disease;Circulatory system;Cardiovascular disease	K17751;K17751;K17751;K17751;K17751;K17751;K17751	--	myosin, heavy polypeptide 7, cardiac muscle, beta [Source:MGI Symbol;Acc:MGI:2155600]	ko04022//cGMP-PKG signaling pathway;ko04261//Adrenergic signaling in cardiomyocytes;ko04919//Thyroid hormone signaling pathway;ko05414//Dilated cardiomyopathy;ko05410//Hypertrophic cardiomyopathy;ko04260//Cardiac muscle contraction;ko05416//Viral myocarditis	GO:0001725//stress fiber;GO:0005737//cytoplasm;GO:0005859//muscle myosin complex;GO:0016459//myosin complex;GO:0016460//myosin II complex;GO:0030016//myofibril;GO:0030017//sarcomere;GO:0030018//Z disc;GO:0032982//myosin filament	GO:0000146//microfilament motor activity;GO:0000166//nucleotide binding;GO:0003774//cytoskeletal motor activity;GO:0003779//actin binding;GO:0005515//protein binding;GO:0005516//calmodulin binding;GO:0005524//ATP binding;GO:0016887//ATP hydrolysis activity;GO:0042802//identical protein binding;GO:0044877//protein-containing complex binding;GO:0051015//actin filament binding	GO:0002026//regulation of the force of heart contraction;GO:0002027//regulation of heart rate;GO:0003009//skeletal muscle contraction;GO:0006936//muscle contraction;GO:0006941//striated muscle contraction;GO:0007512//adult heart development;GO:0014728//regulation of the force of skeletal muscle contraction;GO:0014883//transition between fast and slow fiber;GO:0014898//cardiac muscle hypertrophy i…
ENSMUSG00000015852	1	1	0	0	0	2	5	2	3	1	0.235	0.071	0	0	0	0.123	0.317	0.122	0.277	0.064	0.0612	0.1806	1.56119	0.0354734	1	Fcrl2	-	-	-	--	Fc receptor like 2 [Source:MGI Symbol;Acc:MGI:1933397]	-	GO:0009986//cell surface;GO:0016020//membrane	GO:0004888//transmembrane signaling receptor activity;GO:0005044//scavenger receptor activity;GO:0019903//protein phosphatase binding;GO:0035591//signaling adaptor activity	GO:0007166//cell surface receptor signaling pathway
ENSMUSG00000039632	6	4	4	0	3	11	12	11	8	10	0.453	0.294	0.261	0	0.186	0.707	0.788	0.697	0.494	0.659	0.2388	0.669	1.4862	0.00327703	1	Odad3	-	-	-	--	outer dynein arm docking complex subunit 3 [Source:MGI Symbol;Acc:MGI:1924859]	-	GO:0005576//extracellular region;GO:0005737//cytoplasm;GO:0005814//centriole;GO:0005856//cytoskeleton;GO:0005929//cilium;GO:0005930//axoneme;GO:0035253//ciliary rootlet;GO:0036064//ciliary basal body;GO:0042995//cell projection;GO:0097542//ciliary tip;GO:0120228//outer dynein arm docking complex	GO:0003674//molecular_function	GO:0003341//cilium movement;GO:0007283//spermatogenesis;GO:0007368//determination of left/right symmetry;GO:0007420//brain development;GO:0007507//heart development;GO:0030030//cell projection organization;GO:0030317//flagellated sperm motility;GO:0035264//multicellular organism growth;GO:0036158//outer dynein arm assembly;GO:0060287//epithelial cilium movement involved in determination of left/r…
ENSMUSG00000102312	2	2	4	2	0	5	2	21	0	4	0.064	0.058	0.12	0.06	0	0.126	0.059	0.539	0	0.112	0.0604	0.1672	1.46895	0.0487289	1	Pcdha3	-	-	-	--	protocadherin alpha 3 [Source:MGI Symbol;Acc:MGI:2447313]	-	GO:0005886//plasma membrane;GO:0016020//membrane	GO:0003674//molecular_function;GO:0005509//calcium ion binding	GO:0007155//cell adhesion;GO:0007156//homophilic cell adhesion via plasma membrane adhesion molecules
ENSMUSG00000074677	1	2	5	3	2	8	2	5	7	11	0.113	0.216	0.459	0.308	0.174	0.749	0.226	0.506	0.556	1.433	0.254	0.694	1.45011	0.0443085	1	Sirpb1c	Organismal Systems	Development and regeneration	K06551	--	signal-regulatory protein beta 1C [Source:MGI Symbol;Acc:MGI:3807521]	ko04380//Osteoclast differentiation	GO:0005886//plasma membrane;GO:0016020//membrane	GO:0003674//molecular_function	GO:0050766//positive regulation of phagocytosis;GO:0050870//positive regulation of T cell activation
ENSMUSG00000037432	0	4	3	3	3	9	8	11	5	3	0	0.375	0.249	0.257	0.228	0.663	0.599	0.889	0.393	0.252	0.2218	0.5592	1.3341	0.0245835	1	Fer1l5	-	-	-	--	fer-1-like 5 (C. elegans) [Source:MGI Symbol;Acc:MGI:3616091]	-	GO:0005886//plasma membrane;GO:0016020//membrane;GO:0030315//T-tubule;GO:0031410//cytoplasmic vesicle	GO:0046872//metal ion binding	GO:0001778//plasma membrane repair;GO:0002280//monocyte activation involved in immune response;GO:0002281//macrophage activation involved in immune response;GO:0006906//vesicle fusion;GO:0033292//T-tubule organization;GO:0050765//negative regulation of phagocytosis
ENSMUSG00000111409	4	3	3	0	7	7	8	11	10	7	0.196	0.183	0.165	0	0.317	0.338	0.368	0.516	0.452	0.331	0.1722	0.401	1.21952	0.0212816	1	Gm49380	-	-	-	--	predicted gene, 49380 [Source:MGI Symbol;Acc:MGI:6121601]	-	GO:0005783//endoplasmic reticulum;GO:0005789//endoplasmic reticulum membrane;GO:0016020//membrane	GO:0016740//transferase activity;GO:0046872//metal ion binding;GO:0061630//ubiquitin protein ligase activity	GO:0006511//ubiquitin-dependent protein catabolic process;GO:0007032//endosome organization;GO:0016567//protein ubiquitination;GO:0032479//regulation of type I interferon production;GO:0050687//negative regulation of defense response to virus;GO:0070979//protein K11-linked ubiquitination;GO:1905719//protein localization to perinuclear region of cytoplasm
ENSMUSG00000114432	0	26	22	26	25	42	52	53	31	57	0	3.877	2.866	3.449	2.956	5.414	6.723	6.722	3.839	7.42	2.6296	6.0236	1.19578	0.0462752	1	Gm49391	-	-	-	--	predicted gene, 49391 [Source:MGI Symbol;Acc:MGI:6121619]	-	-	-	-
ENSMUSG00000029120	4	6	7	11	8	13	11	12	22	9	0.159	0.237	0.245	0.397	0.256	0.446	0.388	1.076	0.73	0.319	0.2588	0.5918	1.19327	0.0388091	1	Ppp2r2c	Environmental Information Processing;Human Diseases;Cellular Processes;Human Diseases;Environmental Information Processing;Organismal Systems;Organismal Systems;Environmental Information Processing;Environmental Information Processing;Human Diseases;Genetic Information Processing	Signal transduction;Infectious disease: viral;Cellular community - eukaryotes;Infectious disease: viral;Signal transduction;Circulatory system;Nervous system;Signal transduction;Signal transduction;Infectious disease: parasitic;Translation	K04354;K04354;K04354;K04354;K04354;K04354;K04354;K04354;K04354;K04354;K04354	--	protein phosphatase 2, regulatory subunit B, gamma [Source:MGI Symbol;Acc:MGI:2442660]	ko04151//PI3K-Akt signaling pathway;ko05165//Human papillomavirus infection;ko04530//Tight junction;ko05160//Hepatitis C;ko04390//Hippo signaling pathway;ko04261//Adrenergic signaling in cardiomyocytes;ko04728//Dopaminergic synapse;ko04152//AMPK signaling pathway;ko04071//Sphingolipid signaling pathway;ko05142//Chagas disease;ko03015//mRNA surveillance pathway	GO:0000159//protein phosphatase type 2A complex;GO:0005829//cytosol	GO:0005515//protein binding;GO:0019888//protein phosphatase regulator activity	-
ENSMUSG00000094638	2	6	5	4	2	6	10	9	15	7	0.382	1.273	0.882	0.785	0.291	1.013	1.875	1.539	2.544	1.246	0.7226	1.6434	1.18541	0.0170871	1	Gm21972	-	-	-	--	predicted gene 21972 [Source:MGI Symbol;Acc:MGI:5439441]	-	-	-	-
ENSMUSG00000001763	0	5	4	3	6	10	6	7	10	9	0	0.409	0.29	0.224	0.393	0.704	0.438	0.489	0.68	0.659	0.2632	0.594	1.1743	0.0330239	1	Tspan33	-	-	-	--	tetraspanin 33 [Source:MGI Symbol;Acc:MGI:1919012]	-	GO:0005737//cytoplasm;GO:0005886//plasma membrane;GO:0005912//adherens junction;GO:0009986//cell surface;GO:0016020//membrane;GO:0046930//pore complex;GO:0070161//anchoring junction;GO:0097197//tetraspanin-enriched microdomain	GO:0019899//enzyme binding	GO:0046931//pore complex assembly;GO:0051604//protein maturation;GO:0072659//protein localization to plasma membrane
ENSMUSG00000111410	49	21	14	48	16	43	87	95	78	53	5.193	2.188	1.309	4.632	1.396	3.909	8.208	8.574	6.929	5.017	2.9436	6.5274	1.14893	0.00287192	1	Gm49337	-	-	-	--	predicted gene, 49337 [Source:MGI Symbol;Acc:MGI:6121526]	-	-	-	-
ENSMUSG00000053559	3	1	6	4	1	6	11	8	7	4	0.429	0.307	0.977	0.642	0.248	0.856	1.954	1.22	1.078	0.621	0.5206	1.1458	1.13811	0.0438297	1	Smagp	-	-	-	--	small cell adhesion glycoprotein [Source:MGI Symbol;Acc:MGI:2448476]	-	GO:0005654//nucleoplasm;GO:0005886//plasma membrane;GO:0016020//membrane;GO:0030054//cell junction;GO:0030659//cytoplasmic vesicle membrane;GO:0031410//cytoplasmic vesicle	-	-
ENSMUSG00000074824	5	2	9	0	12	21	13	5	12	10	0.245	0.121	0.443	0	0.53	0.968	0.648	0.256	0.537	0.506	0.2678	0.583	1.12234	0.0394704	1	Rslcan18	-	-	-	zf-C2H2	regulator of sex-limitation candidate 18 [Source:MGI Symbol;Acc:MGI:5433745]	-	GO:0005634//nucleus	GO:0000978//RNA polymerase II cis-regulatory region sequence-specific DNA binding;GO:0000981//DNA-binding transcription factor activity, RNA polymerase II-specific;GO:0046872//metal ion binding	GO:0006355//regulation of transcription, DNA-templated;GO:0006357//regulation of transcription by RNA polymerase II
ENSMUSG00000040287	6	5	14	8	6	19	16	25	14	10	0.615	0.452	3.057	0.692	0.496	3.334	1.46	3.749	2.021	0.843	1.0624	2.2814	1.10259	0.00702864	1	Stac3	-	-	-	--	SH3 and cysteine rich domain 3 [Source:MGI Symbol;Acc:MGI:3606571]	-	GO:0005654//nucleoplasm;GO:0005737//cytoplasm;GO:0005829//cytosol;GO:0005886//plasma membrane;GO:0005891//voltage-gated calcium channel complex;GO:0009898//cytoplasmic side of plasma membrane;GO:0016020//membrane;GO:0030315//T-tubule;GO:0031234//extrinsic component of cytoplasmic side of plasma membrane;GO:0042383//sarcolemma;GO:0045202//synapse	GO:0005515//protein binding;GO:0042802//identical protein binding;GO:0046872//metal ion binding	GO:0003009//skeletal muscle contraction;GO:0007274//neuromuscular synaptic transmission;GO:0048741//skeletal muscle fiber development;GO:1901387//positive regulation of voltage-gated calcium channel activity;GO:1903078//positive regulation of protein localization to plasma membrane
ENSMUSG00000073876	7	4	4	3	7	11	9	14	8	10	0.544	0.354	0.304	0.234	0.487	0.762	0.699	1.022	0.576	0.774	0.3846	0.7666	0.995115	0.0302914	1	Gm13305	Environmental Information Processing;Environmental Information Processing;Organismal Systems	Signaling molecules and interaction;Signal transduction;Immune system	K05056;K05056;K05056	--	predicted gene 13305 [Source:MGI Symbol;Acc:MGI:3801997]	ko04060//Cytokine-cytokine receptor interaction;ko04630//JAK-STAT signaling pathway;ko04640//Hematopoietic cell lineage	GO:0009897//external side of plasma membrane;GO:0016020//membrane;GO:0043235//receptor complex	GO:0004896//cytokine receptor activity;GO:0004921//interleukin-11 receptor activity;GO:0005515//protein binding;GO:0019970//interleukin-11 binding	GO:0007566//embryo implantation;GO:0008284//positive regulation of cell population proliferation;GO:0019221//cytokine-mediated signaling pathway;GO:0032502//developmental process;GO:0038154//interleukin-11-mediated signaling pathway;GO:0060322//head development
ENSMUSG00000107928	178	222	105	343	142	401	323	548	502	275	5.691	7.102	2.974	10.008	3.656	11.127	9.207	15.076	13.456	7.868	5.8862	11.3468	0.946877	0.00201073	0.941385	Gm45140	-	-	-	--	predicted gene 45140 [Source:MGI Symbol;Acc:MGI:5753716]	-	GO:0005634//nucleus	GO:0003924//GTPase activity;GO:0005525//GTP binding	GO:0000350//generation of catalytic spliceosome for second transesterification step
ENSMUSG00000079507	2	6	4	8	10	20	7	13	14	9	0.173	0.538	0.315	0.625	0.643	1.419	0.481	0.915	0.94	0.651	0.4588	0.8812	0.941604	0.0241768	1	H2-Q1	Human Diseases;Human Diseases;Cellular Processes;Human Diseases;Human Diseases;Human Diseases;Human Diseases;Human Diseases;Human Diseases;Cellular Processes;Cellular Processes;Environmental Information Processing;Organismal Systems;Human Diseases;Human Diseases;Human Diseases;Human Diseases;Human Diseases	Infectious disease: viral;Infectious disease: viral;Transport and catabolism;Infectious disease: viral;Infectious disease: viral;Infectious disease: viral;Infectious disease: viral;Cancer: overview;Infectious disease: viral;Cell growth and death;Transport and catabolism;Signaling molecules and interaction;Immune system;Cardiovascular disease;Immune disease;Endocrine and metabolic disease;Immune d…	K06751;K06751;K06751;K06751;K06751;K06751;K06751;K06751;K06751;K06751;K06751;K06751;K06751;K06751;K06751;K06751;K06751;K06751	--	histocompatibility 2, Q region locus 1 [Source:MGI Symbol;Acc:MGI:95928]	ko05168//Herpes simplex virus 1 infection;ko05165//Human papillomavirus infection;ko04144//Endocytosis;ko05163//Human cytomegalovirus infection;ko05166//Human T-cell leukemia virus 1 infection;ko05170//Human immunodeficiency virus 1 infection;ko05169//Epstein-Barr virus infection;ko05203//Viral carcinogenesis;ko05167//Kaposi sarcoma-associated herpesvirus infection;ko04218//Cellular senescence;ko…	GO:0000139//Golgi membrane;GO:0005615//extracellular space;GO:0005765//lysosomal membrane;GO:0005769//early endosome;GO:0005783//endoplasmic reticulum;GO:0005794//Golgi apparatus;GO:0005797//Golgi medial cisterna;GO:0005886//plasma membrane;GO:0009897//external side of plasma membrane;GO:0009986//cell surface;GO:0016020//membrane;GO:0030670//phagocytic vesicle membrane;GO:0031901//early endosome …	GO:0005102//signaling receptor binding;GO:0030881//beta-2-microglobulin binding;GO:0042277//peptide binding;GO:0042288//MHC class I protein binding;GO:0042605//peptide antigen binding;GO:0042608//T cell receptor binding;GO:0042610//CD8 receptor binding;GO:0042802//identical protein binding;GO:0042803//protein homodimerization activity;GO:0044877//protein-containing complex binding;GO:0046703//nat…	GO:0001815//positive regulation of antibody-dependent cellular cytotoxicity;GO:0001916//positive regulation of T cell mediated cytotoxicity;GO:0002250//adaptive immune response;GO:0002476//antigen processing and presentation of endogenous peptide antigen via MHC class Ib;GO:0002477//antigen processing and presentation of exogenous peptide antigen via MHC class Ib;GO:0002486//antigen processing an…
ENSMUSG00000027245	22	27	25	24	25	28	37	46	35	31	1.52	1.057	1.702	0.853	0.854	1.955	2.886	2.491	2.305	1.458	1.1972	2.219	0.890245	0.0330175	1	Hypk	-	-	-	--	huntingtin interacting protein K [Source:MGI Symbol;Acc:MGI:1914943]	-	GO:0005634//nucleus;GO:0005654//nucleoplasm;GO:0005737//cytoplasm;GO:0015630//microtubule cytoskeleton;GO:0032991//protein-containing complex	GO:0044183//protein folding chaperone	GO:0006457//protein folding;GO:0043066//negative regulation of apoptotic process;GO:0050821//protein stabilization
ENSMUSG00000035916	4	5	5	6	9	14	6	14	9	12	0.088	0.109	0.097	0.12	0.159	0.266	0.117	0.264	0.165	0.235	0.1146	0.2094	0.869654	0.0496381	1	Ptprq	-	-	-	--	protein tyrosine phosphatase receptor type Q [Source:MGI Symbol;Acc:MGI:1096349]	-	GO:0016020//membrane;GO:0032421//stereocilium bundle;GO:0043235//receptor complex	GO:0004721//phosphoprotein phosphatase activity;GO:0004725//protein tyrosine phosphatase activity;GO:0005515//protein binding;GO:0016787//hydrolase activity;GO:0016791//phosphatase activity	GO:0002244//hematopoietic progenitor cell differentiation;GO:0006470//protein dephosphorylation;GO:0016311//dephosphorylation;GO:0042472//inner ear morphogenesis;GO:0045598//regulation of fat cell differentiation;GO:0050885//neuromuscular process controlling balance;GO:0050910//detection of mechanical stimulus involved in sensory perception of sound;GO:0060116//vestibular receptor cell morphogene…
ENSMUSG00000044250	24	22	40	26	31	51	30	53	41	36	1.866	1.68	2.913	2.003	2.08	5.588	2.417	3.377	4.369	2.912	2.1084	3.7326	0.824032	0.0215448	1	Pced1b	-	-	-	--	PC-esterase domain containing 1B [Source:MGI Symbol;Acc:MGI:2446270]	-	GO:0005575//cellular_component	GO:0003674//molecular_function;GO:0016740//transferase activity	GO:0008150//biological_process
ENSMUSG00000026077	24	40	46	34	44	55	46	64	53	70	1.674	1.527	1.556	1.891	1.978	2.436	2.86	4.444	2.311	3.083	1.7252	3.0268	0.81103	0.00365639	1	Npas2	Organismal Systems	Environmental adaptation	K09026	bHLH	neuronal PAS domain protein 2 [Source:MGI Symbol;Acc:MGI:109232]	ko04710//Circadian rhythm	GO:0005634//nucleus;GO:0005654//nucleoplasm;GO:0005667//transcription regulator complex;GO:0005737//cytoplasm;GO:0005829//cytosol	GO:0000981//DNA-binding transcription factor activity, RNA polymerase II-specific;GO:0003677//DNA binding;GO:0003700//DNA-binding transcription factor activity;GO:0046983//protein dimerization activity;GO:0051879//Hsp90 protein binding;GO:1990837//sequence-specific double-stranded DNA binding	GO:0006355//regulation of transcription, DNA-templated;GO:0006357//regulation of transcription by RNA polymerase II;GO:0006974//cellular response to DNA damage stimulus;GO:0032922//circadian regulation of gene expression;GO:0045739//positive regulation of DNA repair;GO:0045893//positive regulation of transcription, DNA-templated;GO:0048511//rhythmic process;GO:0051775//response to redox state
ENSMUSG00000079364	8	12	10	8	14	23	20	28	16	10	0.614	0.982	0.695	0.557	0.917	1.54	1.438	1.909	1.03	0.68	0.753	1.3194	0.80916	0.0143421	1	Gm3558	-	-	-	--	predicted gene 3558 [Source:MGI Symbol;Acc:MGI:3781735]	-	-	-	-
ENSMUSG00000019785	10	6	11	14	19	12	20	31	22	20	0.597	0.357	0.58	0.76	0.916	0.599	1.042	1.588	1.098	1.066	0.642	1.0786	0.748515	0.0239628	1	Clvs2	-	-	-	--	clavesin 2 [Source:MGI Symbol;Acc:MGI:2443223]	-	GO:0005768//endosome;GO:0005794//Golgi apparatus;GO:0005802//trans-Golgi network;GO:0016020//membrane;GO:0030136//clathrin-coated vesicle;GO:0031410//cytoplasmic vesicle;GO:0031901//early endosome membrane	GO:0008289//lipid binding;GO:0080025//phosphatidylinositol-3,5-bisphosphate binding;GO:1902936//phosphatidylinositol bisphosphate binding	GO:0007040//lysosome organization
ENSMUSG00000071658	14	23	17	18	30	31	28	56	29	25	1.373	2.283	1.498	1.617	2.416	2.616	2.422	4.778	2.356	2.181	1.8374	2.8706	0.643687	0.01253	1	Gng3	Human Diseases;Environmental Information Processing;Human Diseases;Human Diseases;Environmental Information Processing;Human Diseases;Human Diseases;Organismal Systems;Organismal Systems;Environmental Information Processing;Organismal Systems;Organismal Systems;Organismal Systems;Organismal Systems;Organismal Systems;Organismal Systems;Human Diseases;Organismal Systems	Cancer: overview;Signal transduction;Infectious disease: viral;Infectious disease: viral;Signal transduction;Infectious disease: viral;Substance dependence;Immune system;Nervous system;Signal transduction;Nervous system;Nervous system;Endocrine system;Nervous system;Nervous system;Environmental adaptation;Substance dependence;Nervous system	K04540;K04540;K04540;K04540;K04540;K04540;K04540;K04540;K04540;K04540;K04540;K04540;K04540;K04540;K04540;K04540;K04540;K04540	--	guanine nucleotide binding protein (G protein), gamma 3 [Source:MGI Symbol;Acc:MGI:102704]	ko05200//Pathways in cancer;ko04151//PI3K-Akt signaling pathway;ko05163//Human cytomegalovirus infection;ko05170//Human immunodeficiency virus 1 infection;ko04014//Ras signaling pathway;ko05167//Kaposi sarcoma-associated herpesvirus infection;ko05034//Alcoholism;ko04062//Chemokine signaling pathway;ko04723//Retrograde endocannabinoid signaling;ko04371//Apelin signaling pathway;ko04728//Dopaminerg…	GO:0005834//heterotrimeric G-protein complex;GO:0005886//plasma membrane;GO:0014069//postsynaptic density;GO:0016020//membrane;GO:0030425//dendrite;GO:0044297//cell body	GO:0003924//GTPase activity;GO:0031681//G-protein beta-subunit binding	GO:0007165//signal transduction;GO:0007186//G protein-coupled receptor signaling pathway;GO:0007204//positive regulation of cytosolic calcium ion concentration
ENSMUSG00000054626	19	15	17	15	16	24	26	27	26	28	2.986	2.211	2.091	2.227	1.98	3.27	3.718	3.511	3.514	3.93	2.299	3.5886	0.642415	0.0171873	1	Xlr	-	-	-	--	X-linked lymphocyte-regulated [Source:MGI Symbol;Acc:MGI:98976]	-	GO:0000795//synaptonemal complex	GO:0003674//molecular_function	GO:0007286//spermatid development;GO:0051321//meiotic cell cycle
ENSMUSG00000029001	12	12	13	18	9	20	23	31	23	18	1.497	1.626	1.213	2.033	0.806	1.747	2.992	2.978	1.85	1.531	1.435	2.2196	0.629249	0.00899148	1	Fbxo44	-	-	-	--	F-box protein 44 [Source:MGI Symbol;Acc:MGI:1354744]	-	GO:0005737//cytoplasm;GO:0019005//SCF ubiquitin ligase complex	GO:0005515//protein binding	GO:0010498//proteasomal protein catabolic process
ENSMUSG00000039824	30	16	34	37	25	48	40	46	50	46	4.742	2.522	4.747	5.322	3.184	6.564	5.623	6.241	6.606	6.491	4.1034	6.305	0.619677	0.00283773	1	Myl6b	Cellular Processes;Organismal Systems;Organismal Systems	Cellular community - eukaryotes;Endocrine system;Circulatory system	K12751;K12751;K12751	--	myosin, light polypeptide 6B [Source:MGI Symbol;Acc:MGI:1917789]	ko04530//Tight junction;ko04921//Oxytocin signaling pathway;ko04270//Vascular smooth muscle contraction	GO:0016459//myosin complex;GO:0016460//myosin II complex;GO:0016461//unconventional myosin complex	GO:0003774//cytoskeletal motor activity;GO:0005509//calcium ion binding;GO:0008307//structural constituent of muscle	GO:0006936//muscle contraction;GO:0007519//skeletal muscle tissue development;GO:0030049//muscle filament sliding
ENSMUSG00000117694	18	12	17	8	8	17	27	14	27	21	5.501	3.02	3.874	1.798	1.611	4.28	6.391	2.54	5.514	5.544	3.1608	4.8538	0.618825	0.0301669	1	Snhg4	-	-	-	--	small nucleolar RNA host gene 4 [Source:MGI Symbol;Acc:MGI:4937091]	-	-	GO:0003676//nucleic acid binding;GO:0003723//RNA binding	-
ENSMUSG00000028229	73	58	102	90	92	64	71	53	70	64	9.536	7.466	10.838	11.522	8.819	6.504	7.21	4.255	7.215	6.81	9.6362	6.3988	-0.590663	0.037214	1	Rmdn1	-	-	-	--	regulator of microtubule dynamics 1 [Source:MGI Symbol;Acc:MGI:1913552]	-	GO:0000922//spindle pole;GO:0005737//cytoplasm;GO:0005739//mitochondrion;GO:0005819//spindle;GO:0005856//cytoskeleton;GO:0005874//microtubule;GO:0005876//spindle microtubule;GO:0097431//mitotic spindle pole	GO:0003674//molecular_function;GO:0005515//protein binding;GO:0008017//microtubule binding	GO:0008150//biological_process
ENSMUSG00000025407	62	67	64	75	87	58	63	48	52	54	3.046	3.457	2.886	3.872	3.512	2.307	2.554	1.793	2.174	2.267	3.3546	2.219	-0.596231	0.0362184	1	Gli1	Human Diseases;Environmental Information Processing;Human Diseases;Environmental Information Processing	Cancer: overview;Signal transduction;Cancer: specific types;Signal transduction	K16797;K16797;K16797;K16797	zf-C2H2	GLI-Kruppel family member GLI1 [Source:MGI Symbol;Acc:MGI:95727]	ko05200//Pathways in cancer;ko04024//cAMP signaling pathway;ko05217//Basal cell carcinoma;ko04340//Hedgehog signaling pathway	GO:0005634//nucleus;GO:0005654//nucleoplasm;GO:0005737//cytoplasm;GO:0005829//cytosol;GO:0005929//cilium;GO:0005930//axoneme;GO:1990788//GLI-SUFU complex	GO:0000976//transcription cis-regulatory region binding;GO:0000977//RNA polymerase II transcription regulatory region sequence-specific DNA binding;GO:0000978//RNA polymerase II cis-regulatory region sequence-specific DNA binding;GO:0000981//DNA-binding transcription factor activity, RNA polymerase II-specific;GO:0003677//DNA binding;GO:0003682//chromatin binding;GO:0003700//DNA-binding transcrip…	GO:0001649//osteoblast differentiation;GO:0006357//regulation of transcription by RNA polymerase II;GO:0007165//signal transduction;GO:0007224//smoothened signaling pathway;GO:0007283//spermatogenesis;GO:0007286//spermatid development;GO:0007418//ventral midline development;GO:0008284//positive regulation of cell population proliferation;GO:0009611//response to wounding;GO:0009913//epidermal cell…
ENSMUSG00000027368	23	34	28	27	39	17	24	16	19	28	2.307	3.401	2.481	2.464	3.151	1.475	2.141	1.377	1.593	2.507	2.7608	1.8186	-0.602258	0.0497026	1	Dusp2	Environmental Information Processing	Signal transduction	K04459	--	dual specificity phosphatase 2 [Source:MGI Symbol;Acc:MGI:101911]	ko04010//MAPK signaling pathway	GO:0005634//nucleus;GO:0005654//nucleoplasm;GO:0005737//cytoplasm;GO:0031965//nuclear membrane	GO:0004721//phosphoprotein phosphatase activity;GO:0004722//protein serine/threonine phosphatase activity;GO:0004725//protein tyrosine phosphatase activity;GO:0005515//protein binding;GO:0008138//protein tyrosine/serine/threonine phosphatase activity;GO:0008330//protein tyrosine/threonine phosphatase activity;GO:0016787//hydrolase activity;GO:0016791//phosphatase activity;GO:0017017//MAP kinase t…	GO:0001706//endoderm formation;GO:0006470//protein dephosphorylation;GO:0016311//dephosphorylation;GO:0043409//negative regulation of MAPK cascade
ENSMUSG00000103310	38	42	45	60	31	36	35	28	32	19	1.159	1.274	1.198	1.66	0.76	0.941	0.944	0.739	0.816	0.504	1.2102	0.7888	-0.617514	0.029585	1	Pcdha12	-	-	-	--	protocadherin alpha 12 [Source:MGI Symbol;Acc:MGI:1298370]	-	GO:0005886//plasma membrane;GO:0016020//membrane	GO:0005509//calcium ion binding	GO:0007155//cell adhesion;GO:0007156//homophilic cell adhesion via plasma membrane adhesion molecules
ENSMUSG00000020884	23	25	30	21	33	18	23	14	16	14	3.11	3.659	3.715	2.802	3.653	2.136	2.792	2.19	1.742	1.706	3.3878	2.1132	-0.680919	0.0292258	1	Asgr1	Organismal Systems	Endocrine system	K10063	--	asialoglycoprotein receptor 1 [Source:MGI Symbol;Acc:MGI:88081]	ko04918//Thyroid hormone synthesis	GO:0009897//external side of plasma membrane;GO:0016020//membrane	GO:0004873//asialoglycoprotein receptor activity;GO:0005537//mannose binding;GO:0030246//carbohydrate binding;GO:0042802//identical protein binding;GO:0042806//fucose binding;GO:0046872//metal ion binding	GO:0006897//endocytosis;GO:0031668//cellular response to extracellular stimulus
ENSMUSG00000043461	25	21	27	29	29	16	17	22	17	17	3.317	2.458	3.338	3.81	2.3	2.42	1.925	1.706	1.801	1.514	3.0446	1.8732	-0.700748	0.0474902	1	Sptssb	-	-	-	--	serine palmitoyltransferase, small subunit B [Source:MGI Symbol;Acc:MGI:1913433]	-	GO:0005783//endoplasmic reticulum;GO:0005789//endoplasmic reticulum membrane;GO:0016020//membrane;GO:0017059//serine C-palmitoyltransferase complex	GO:0004758//serine C-palmitoyltransferase activity	GO:0006629//lipid metabolic process;GO:0006665//sphingolipid metabolic process;GO:0007029//endoplasmic reticulum organization;GO:0030148//sphingolipid biosynthetic process;GO:0046512//sphingosine biosynthetic process;GO:0046513//ceramide biosynthetic process
ENSMUSG00000053702	25	45	35	31	54	26	18	19	25	20	0.907	1.336	0.867	0.886	1.13	0.892	0.449	0.544	0.672	0.501	1.0252	0.6116	-0.745245	0.00226626	0.958246	Nebl	-	-	-	--	nebulette [Source:MGI Symbol;Acc:MGI:1921353]	-	GO:0001725//stress fiber;GO:0005737//cytoplasm;GO:0030018//Z disc	GO:0003779//actin binding;GO:0005515//protein binding;GO:0005523//tropomyosin binding;GO:0008092//cytoskeletal protein binding;GO:0031005//filamin binding;GO:0046872//metal ion binding;GO:0051015//actin filament binding	GO:0071691//cardiac muscle thin filament assembly
ENSMUSG00000018986	19	17	25	19	17	11	17	8	7	17	1.623	1.495	1.822	1.481	1.163	0.785	1.247	0.613	0.523	1.28	1.5168	0.8896	-0.769802	0.0468221	1	Slfn3	-	-	-	--	schlafen 3 [Source:MGI Symbol;Acc:MGI:1329005]	-	GO:0005634//nucleus;GO:0005829//cytosol	GO:0004540//ribonuclease activity;GO:0043022//ribosome binding;GO:0140102//catalytic activity, acting on a rRNA	GO:0008285//negative regulation of cell population proliferation
ENSMUSG00000037337	11	15	27	22	23	12	5	17	10	14	0.655	0.891	1.42	1.192	1.103	0.618	0.265	0.869	0.498	0.733	1.0522	0.5966	-0.818573	0.0391307	1	Map4k1	Environmental Information Processing	Signal transduction	K04408	--	mitogen-activated protein kinase kinase kinase kinase 1 [Source:MGI Symbol;Acc:MGI:1346882]	ko04010//MAPK signaling pathway	GO:0005737//cytoplasm	GO:0000166//nucleotide binding;GO:0004672//protein kinase activity;GO:0004674//protein serine/threonine kinase activity;GO:0005515//protein binding;GO:0005524//ATP binding;GO:0008349//MAP kinase kinase kinase kinase activity;GO:0016301//kinase activity;GO:0016740//transferase activity;GO:0106310//protein serine kinase activity	GO:0000165//MAPK cascade;GO:0006468//protein phosphorylation;GO:0007254//JNK cascade;GO:0008283//cell population proliferation;GO:0016310//phosphorylation;GO:0018105//peptidyl-serine phosphorylation;GO:0035556//intracellular signal transduction;GO:0043410//positive regulation of MAPK cascade;GO:0046777//protein autophosphorylation;GO:1904628//cellular response to phorbol 13-acetate 12-myristate
ENSMUSG00000033488	22	25	18	15	23	20	9	5	15	13	2.808	3.182	1.768	1.595	2.304	1.955	1.21	0.625	1.324	1.314	2.3314	1.2856	-0.858755	0.0373796	1	Cryzl2	-	-	-	--	crystallin zeta like 2 [Source:MGI Symbol;Acc:MGI:2448516]	-	GO:0005739//mitochondrion;GO:0016020//membrane	GO:0016491//oxidoreductase activity;GO:0016616//oxidoreductase activity, acting on the CH-OH group of donors, NAD or NADP as acceptor	-
ENSMUSG00000028528	29	46	42	48	45	34	28	29	33	19	1.207	2.114	1.192	1.959	1.167	0.93	0.862	0.787	1.095	0.537	1.5278	0.8422	-0.859221	0.0192324	1	Dnajc6	Cellular Processes	Transport and catabolism	K09526	--	DnaJ heat shock protein family (Hsp40) member C6 [Source:MGI Symbol;Acc:MGI:1919935]	ko04144//Endocytosis	GO:0005737//cytoplasm;GO:0014069//postsynaptic density;GO:0031982//vesicle;GO:0043231//intracellular membrane-bounded organelle;GO:0045202//synapse;GO:0098894//extrinsic component of presynaptic endocytic zone membrane	GO:0004721//phosphoprotein phosphatase activity;GO:0004725//protein tyrosine phosphatase activity;GO:0016787//hydrolase activity;GO:0016791//phosphatase activity;GO:0017124//SH3 domain binding;GO:0030276//clathrin binding	GO:0016191//synaptic vesicle uncoating;GO:0016311//dephosphorylation;GO:0072318//clathrin coat disassembly;GO:0072583//clathrin-dependent endocytosis;GO:2000369//regulation of clathrin-dependent endocytosis
ENSMUSG00000020930	13	9	18	14	11	6	13	5	5	3	1.457	0.913	1.534	1.122	0.939	0.556	1.445	0.48	0.462	0.236	1.193	0.6358	-0.907949	0.0243881	1	Ccdc103	-	-	-	--	coiled-coil domain containing 103 [Source:MGI Symbol;Acc:MGI:1920543]	-	GO:0005576//extracellular region;GO:0005737//cytoplasm;GO:0005929//cilium;GO:0031514//motile cilium;GO:0036157//outer dynein arm;GO:0042995//cell projection	GO:0042803//protein homodimerization activity	GO:0001947//heart looping;GO:0003341//cilium movement;GO:0003351//epithelial cilium movement involved in extracellular fluid movement;GO:0007368//determination of left/right symmetry;GO:0030030//cell projection organization;GO:0036158//outer dynein arm assembly;GO:0036159//inner dynein arm assembly;GO:0070286//axonemal dynein complex assembly;GO:0071907//determination of digestive tract left/righ…
ENSMUSG00000066392	22	28	30	23	41	13	19	12	27	13	0.81	1.1	1.076	0.566	1.012	0.279	0.516	0.346	0.749	0.512	0.9128	0.4804	-0.926063	0.0106972	1	Nrxn3	Environmental Information Processing	Signaling molecules and interaction	K07377	--	neurexin III [Source:MGI Symbol;Acc:MGI:1096389]	ko04514//Cell adhesion molecules	GO:0005886//plasma membrane;GO:0016020//membrane;GO:0032991//protein-containing complex;GO:0042734//presynaptic membrane;GO:0042995//cell projection;GO:0045202//synapse;GO:0098978//glutamatergic synapse;GO:0098982//GABA-ergic synapse	GO:0005246//calcium channel regulator activity;GO:0005515//protein binding;GO:0046872//metal ion binding	GO:0001525//angiogenesis;GO:0007155//cell adhesion;GO:0007268//chemical synaptic transmission;GO:0007269//neurotransmitter secretion;GO:0007416//synapse assembly;GO:0007612//learning;GO:0030534//adult behavior;GO:0034329//cell junction assembly;GO:0035176//social behavior;GO:0050808//synapse organization;GO:0065008//regulation of biological quality;GO:0071625//vocalization behavior;GO:0097106//po…
ENSMUSG00000096265	7	9	10	17	7	8	0	5	3	7	0.457	0.549	0.55	0.984	0.348	0.42	0	0.275	0.159	0.428	0.5776	0.2564	-1.17167	0.0399776	1	Potefam3e	-	-	-	--	POTE ankyrin domain family member 3E [Source:MGI Symbol;Acc:MGI:1923056]	-	GO:0005575//cellular_component	GO:0003674//molecular_function;GO:0005515//protein binding	GO:0008150//biological_process
ENSMUSG00000036151	9	10	9	19	9	6	6	7	4	2	1.009	1.119	0.892	1.939	0.829	0.594	0.61	0.674	0.382	0.204	1.1576	0.4928	-1.23206	0.0182327	1	Tm6sf2	-	-	-	--	transmembrane 6 superfamily member 2 [Source:MGI Symbol;Acc:MGI:1933210]	-	GO:0005789//endoplasmic reticulum membrane;GO:0016020//membrane;GO:0033116//endoplasmic reticulum-Golgi intermediate compartment membrane	GO:0042802//identical protein binding	GO:0019216//regulation of lipid metabolic process
ENSMUSG00000024922	3	8	9	7	8	2	5	4	1	3	0.164	0.435	0.434	0.348	0.352	0.094	0.243	0.187	0.046	0.146	0.3466	0.1432	-1.27524	0.048905	1	Ovol1	-	-	-	zf-C2H2	ovo like zinc finger 1 [Source:MGI Symbol;Acc:MGI:1330290]	-	GO:0005634//nucleus	GO:0000978//RNA polymerase II cis-regulatory region sequence-specific DNA binding;GO:0000981//DNA-binding transcription factor activity, RNA polymerase II-specific;GO:0001227//DNA-binding transcription repressor activity, RNA polymerase II-specific;GO:0003677//DNA binding;GO:0003700//DNA-binding transcription factor activity;GO:0046872//metal ion binding;GO:1990837//sequence-specific double-stran…	GO:0000122//negative regulation of transcription by RNA polymerase II;GO:0001822//kidney development;GO:0006357//regulation of transcription by RNA polymerase II;GO:0007283//spermatogenesis;GO:0007498//mesoderm development;GO:0008544//epidermis development;GO:0009913//epidermal cell differentiation;GO:0010839//negative regulation of keratinocyte proliferation;GO:0043588//skin development;GO:00436…
ENSMUSG00000037336	1	4	9	9	14	3	1	4	3	3	0.065	0.226	0.527	0.463	0.638	0.169	0.058	0.224	0.163	0.151	0.3838	0.153	-1.32682	0.0351536	1	Mfsd2b	-	-	-	--	MFSD2 lysolipid transporter B, sphingolipid [Source:MGI Symbol;Acc:MGI:3583946]	-	GO:0005886//plasma membrane;GO:0016020//membrane	GO:0015293//symporter activity;GO:0046624//sphingolipid transporter activity	GO:0003376//sphingosine-1-phosphate receptor signaling pathway;GO:0006869//lipid transport;GO:0008643//carbohydrate transport;GO:0055085//transmembrane transport;GO:0071702//organic substance transport;GO:1901731//positive regulation of platelet aggregation
ENSMUSG00000054958	3	5	3	8	10	2	2	2	3	2	0.399	0.663	0.352	0.968	1.071	0.23	0.236	0.228	0.333	0.237	0.6906	0.2528	-1.44985	0.0460202	1	Nt5c1a	Metabolism;Metabolism;Metabolism;Metabolism	Global and overview maps;Nucleotide metabolism;Nucleotide metabolism;Metabolism of cofactors and vitamins	K01081;K01081;K01081;K01081	--	5'-nucleotidase, cytosolic IA [Source:MGI Symbol;Acc:MGI:2155700]	ko01100//Metabolic pathways;ko00230//Purine metabolism;ko00240//Pyrimidine metabolism;ko00760//Nicotinate and nicotinamide metabolism	GO:0005737//cytoplasm;GO:0005829//cytosol	GO:0000166//nucleotide binding;GO:0000287//magnesium ion binding;GO:0008253//5'-nucleotidase activity;GO:0016787//hydrolase activity;GO:0050483//IMP 5'-nucleotidase activity	GO:0000255//allantoin metabolic process;GO:0006196//AMP catabolic process;GO:0006204//IMP catabolic process;GO:0009117//nucleotide metabolic process;GO:0009128//purine nucleoside monophosphate catabolic process;GO:0043605//cellular amide catabolic process;GO:0046055//dGMP catabolic process;GO:0046059//dAMP catabolic process;GO:0046085//adenosine metabolic process
ENSMUSG00000045404	9	4	13	2	9	2	6	1	3	2	0.477	0.211	0.608	0.096	0.384	0.092	0.283	0.045	0.133	0.095	0.3552	0.1296	-1.45457	0.0336173	1	Kcnk13	-	-	-	--	potassium channel, subfamily K, member 13 [Source:MGI Symbol;Acc:MGI:2384976]	-	GO:0016020//membrane;GO:0034702//ion channel complex	GO:0005267//potassium channel activity;GO:0015271//outward rectifier potassium channel activity;GO:0022841//potassium ion leak channel activity	GO:0006811//ion transport;GO:0006813//potassium ion transport;GO:0030322//stabilization of membrane potential;GO:0034220//ion transmembrane transport;GO:0071805//potassium ion transmembrane transport
ENSMUSG00000019935	7	11	10	5	8	3	2	5	2	6	0.288	0.399	0.321	0.256	0.306	0.094	0.065	0.156	0.061	0.195	0.314	0.1142	-1.4592	0.0363886	1	Slc17a8	Organismal Systems;Organismal Systems;Organismal Systems;Human Diseases	Nervous system;Nervous system;Nervous system;Substance dependence	K12302;K12302;K12302;K12302	--	solute carrier family 17 (sodium-dependent inorganic phosphate cotransporter), member 8 [Source:MGI Symbol;Acc:MGI:3039629]	ko04723//Retrograde endocannabinoid signaling;ko04724//Glutamatergic synapse;ko04721//Synaptic vesicle cycle;ko05033//Nicotine addiction	GO:0005771//multivesicular body;GO:0005886//plasma membrane;GO:0008021//synaptic vesicle;GO:0016020//membrane;GO:0030425//dendrite;GO:0030672//synaptic vesicle membrane;GO:0031410//cytoplasmic vesicle;GO:0034707//chloride channel complex;GO:0043005//neuron projection;GO:0043025//neuronal cell body;GO:0043204//perikaryon;GO:0043679//axon terminus;GO:0045202//synapse;GO:0060076//excitatory synapse;…	GO:0005254//chloride channel activity;GO:0005313//L-glutamate transmembrane transporter activity;GO:0005326//neurotransmitter transmembrane transporter activity;GO:0005436//sodium:phosphate symporter activity;GO:0015293//symporter activity;GO:0022857//transmembrane transporter activity	GO:0003407//neural retina development;GO:0006811//ion transport;GO:0006814//sodium ion transport;GO:0006817//phosphate ion transport;GO:0006820//anion transport;GO:0006821//chloride transport;GO:0006836//neurotransmitter transport;GO:0007605//sensory perception of sound;GO:0015813//L-glutamate transmembrane transport;GO:0034220//ion transmembrane transport;GO:0035249//synaptic transmission, gluta…
ENSMUSG00000099913	6	5	9	6	6	0	6	0	0	5	0.293	0.278	0.405	0.262	0.23	0	0.272	0	0	0.251	0.2936	0.1046	-1.48897	0.0393932	1	Gm28551	-	-	-	--	predicted gene 28551 [Source:MGI Symbol;Acc:MGI:5579257]	-	GO:0005575//cellular_component	GO:0003674//molecular_function;GO:0004066//asparagine synthase (glutamine-hydrolyzing) activity	GO:0006529//asparagine biosynthetic process;GO:0006541//glutamine metabolic process;GO:0008150//biological_process;GO:0008652//cellular amino acid biosynthetic process
ENSMUSG00000031443	0	6	5	5	3	1	1	1	1	1	0	0.522	0.385	0.397	0.211	0.075	0.078	0.075	0.073	0.078	0.303	0.0758	-1.99905	0.0466083	1	F7	Organismal Systems	Immune system	K01320	--	coagulation factor VII [Source:MGI Symbol;Acc:MGI:109325]	ko04610//Complement and coagulation cascades	GO:0005576//extracellular region;GO:0005615//extracellular space;GO:0031982//vesicle;GO:1905286//serine-type peptidase complex	GO:0004175//endopeptidase activity;GO:0004252//serine-type endopeptidase activity;GO:0005102//signaling receptor binding;GO:0005509//calcium ion binding;GO:0008233//peptidase activity;GO:0008236//serine-type peptidase activity;GO:0016787//hydrolase activity	GO:0001666//response to hypoxia;GO:0002690//positive regulation of leukocyte chemotaxis;GO:0006508//proteolysis;GO:0007596//blood coagulation;GO:0007599//hemostasis;GO:0007623//circadian rhythm;GO:0009725//response to hormone;GO:0010037//response to carbon dioxide;GO:0010641//positive regulation of platelet-derived growth factor receptor signaling pathway;GO:0014070//response to organic cyclic co…
ENSMUSG00000031952	5	4	1	2	5	1	0	2	1	0	0.372	0.296	0.066	0.135	0.299	0.064	0	0.128	0.062	0	0.2336	0.0508	-2.20114	0.0466891	1	Chst5	Metabolism	Glycan biosynthesis and metabolism	K09671	--	carbohydrate (N-acetylglucosamine 6-O) sulfotransferase 5 [Source:MGI Symbol;Acc:MGI:1931825]	ko00533//Glycosaminoglycan biosynthesis - keratan sulfate	GO:0000139//Golgi membrane;GO:0005794//Golgi apparatus;GO:0005802//trans-Golgi network;GO:0016020//membrane	GO:0001517//N-acetylglucosamine 6-O-sulfotransferase activity;GO:0008146//sulfotransferase activity;GO:0016740//transferase activity;GO:0045130//keratan sulfotransferase activity	GO:0005975//carbohydrate metabolic process;GO:0006044//N-acetylglucosamine metabolic process;GO:0006790//sulfur compound metabolic process;GO:0018146//keratan sulfate biosynthetic process
ENSMUSG00000026807	5	5	1	6	2	2	0	1	0	1	0.517	0.516	0.091	0.565	0.167	0.179	0	0.089	0	0.092	0.3712	0.072	-2.36613	0.0294201	1	Ak8	Metabolism;Metabolism;Metabolism	Global and overview maps;Nucleotide metabolism;Metabolism of cofactors and vitamins	K00939;K00939;K00939	--	adenylate kinase 8 [Source:MGI Symbol;Acc:MGI:1916120]	ko01100//Metabolic pathways;ko00230//Purine metabolism;ko00730//Thiamine metabolism	GO:0005737//cytoplasm;GO:0005829//cytosol;GO:0005856//cytoskeleton;GO:0005930//axoneme;GO:0036126//sperm flagellum;GO:0042995//cell projection;GO:0043227//membrane-bounded organelle;GO:0097729//9+2 motile cilium	GO:0000166//nucleotide binding;GO:0004017//adenylate kinase activity;GO:0004127//cytidylate kinase activity;GO:0004550//nucleoside diphosphate kinase activity;GO:0005524//ATP binding;GO:0016208//AMP binding;GO:0016301//kinase activity;GO:0016740//transferase activity;GO:0019205//nucleobase-containing compound kinase activity	GO:0006139//nucleobase-containing compound metabolic process;GO:0016310//phosphorylation;GO:0021591//ventricular system development;GO:0046940//nucleoside monophosphate phosphorylation
ENSMUSG00000121572	1	2	2	2	3	1	0	0	0	0	0.636	1.744	1.62	1.562	2.28	1.119	0.226	0	0	0	1.5684	0.269	-2.54362	0.0354887	1	-	-	-	-	--	novel protein	-	-	-	-
ENSMUSG00000000263	6	3	3	4	1	0	0	0	1	2	0.541	0.27	0.239	0.328	0.073	0	0	0	0.075	0.142	0.2902	0.0434	-2.74128	0.0290091	1	Glra1	Environmental Information Processing	Signaling molecules and interaction	K05193	--	glycine receptor, alpha 1 subunit [Source:MGI Symbol;Acc:MGI:95747]	ko04080//Neuroactive ligand-receptor interaction	GO:0005886//plasma membrane;GO:0009897//external side of plasma membrane;GO:0016020//membrane;GO:0030425//dendrite;GO:0034707//chloride channel complex;GO:0042734//presynaptic membrane;GO:0042995//cell projection;GO:0043005//neuron projection;GO:0043025//neuronal cell body;GO:0043204//perikaryon;GO:0043231//intracellular membrane-bounded organelle;GO:0044305//calyx of Held;GO:0045202//synapse;GO:…	GO:0004888//transmembrane signaling receptor activity;GO:0005216//ion channel activity;GO:0005230//extracellular ligand-gated ion channel activity;GO:0005254//chloride channel activity;GO:0008270//zinc ion binding;GO:0016594//glycine binding;GO:0016933//extracellularly glycine-gated ion channel activity;GO:0016934//extracellularly glycine-gated chloride channel activity;GO:0022824//transmitter-ga…	GO:0001964//startle response;GO:0002087//regulation of respiratory gaseous exchange by nervous system process;GO:0006811//ion transport;GO:0006820//anion transport;GO:0006821//chloride transport;GO:0006936//muscle contraction;GO:0007218//neuropeptide signaling pathway;GO:0007268//chemical synaptic transmission;GO:0007340//acrosome reaction;GO:0007601//visual perception;GO:0007628//adult walking b…
ENSMUSG00000071202	4	6	1	2	1	0	1	0	0	1	0.393	0.588	0.087	0.179	0.079	0	0.087	0	0	0.088	0.2652	0.035	-2.92165	0.0290009	1	Ccdc78	-	-	-	--	coiled-coil domain containing 78 [Source:MGI Symbol;Acc:MGI:2685784]	-	GO:0005737//cytoplasm;GO:0005814//centriole;GO:0005856//cytoskeleton;GO:0005886//plasma membrane;GO:0016020//membrane;GO:0016529//sarcoplasmic reticulum;GO:0042383//sarcolemma;GO:0048471//perinuclear region of cytoplasm;GO:0098536//deuterosome	GO:0003674//molecular_function	GO:0003009//skeletal muscle contraction;GO:0030030//cell projection organization;GO:0098535//de novo centriole assembly involved in multi-ciliated epithelial cell differentiation
ENSMUSG00000078597	4	1	2	0	4	1	0	0	0	0	0.271	0.068	0.12	0	0.218	0.059	0	0	0	0	0.1354	0.0118	-3.52037	0.0320027	1	Cyp4a12b	Metabolism;Organismal Systems;Organismal Systems;Metabolism;Organismal Systems;Metabolism;Metabolism	Global and overview maps;Circulatory system;Sensory system;Metabolism of cofactors and vitamins;Endocrine system;Lipid metabolism;Lipid metabolism	K07425;K07425;K07425;K07425;K07425;K07425;K07425	--	cytochrome P450, family 4, subfamily a, polypeptide 12B [Source:MGI Symbol;Acc:MGI:3611747]	ko01100//Metabolic pathways;ko04270//Vascular smooth muscle contraction;ko04750//Inflammatory mediator regulation of TRP channels;ko00830//Retinol metabolism;ko03320//PPAR signaling pathway;ko00590//Arachidonic acid metabolism;ko00071//Fatty acid degradation	GO:0005615//extracellular space;GO:0005737//cytoplasm;GO:0005783//endoplasmic reticulum;GO:0005789//endoplasmic reticulum membrane;GO:0016020//membrane;GO:0016324//apical plasma membrane;GO:0043231//intracellular membrane-bounded organelle	GO:0004497//monooxygenase activity;GO:0005506//iron ion binding;GO:0008391//arachidonic acid monooxygenase activity;GO:0008392//arachidonic acid epoxygenase activity;GO:0016491//oxidoreductase activity;GO:0016705//oxidoreductase activity, acting on paired donors, with incorporation or reduction of molecular oxygen;GO:0018685//alkane 1-monooxygenase activity;GO:0020037//heme binding;GO:0046872//me…	GO:0001822//kidney development;GO:0006631//fatty acid metabolic process;GO:0019369//arachidonic acid metabolic process;GO:0036101//leukotriene B4 catabolic process;GO:0043651//linoleic acid metabolic process;GO:0046456//icosanoid biosynthetic process;GO:0048252//lauric acid metabolic process;GO:0097267//omega-hydroxylase P450 pathway
ENSMUSG00000048377	1	1	3	4	0	0	0	0	0	0	0.063	0.062	0.166	0.228	0	0	0	0	0	0	0.1038	0.001	-6.69766	0.0335188	1	Foxi2	-	-	-	Fork_head	forkhead box I2 [Source:MGI Symbol;Acc:MGI:3028075]	-	GO:0005634//nucleus	GO:0000978//RNA polymerase II cis-regulatory region sequence-specific DNA binding;GO:0000981//DNA-binding transcription factor activity, RNA polymerase II-specific;GO:0003677//DNA binding;GO:0003700//DNA-binding transcription factor activity;GO:0043565//sequence-specific DNA binding	GO:0006355//regulation of transcription, DNA-templated;GO:0006357//regulation of transcription by RNA polymerase II;GO:0009653//anatomical structure morphogenesis;GO:0030154//cell differentiation
ENSMUSG00000025058	9	2	5	0	2	0	0	0	0	0	0.389	0.086	0.191	0	0.07	0	0	0	0	0	0.1472	0.001	-7.20163	0.00110205	0.758674	Tasl	-	-	-	--	TLR adaptor interacting with endolysosomal SLC15A4 [Source:MGI Symbol;Acc:MGI:1918648]	-	GO:0005634//nucleus;GO:0005654//nucleoplasm;GO:0005737//cytoplasm;GO:0005764//lysosome;GO:0005765//lysosomal membrane;GO:0005768//endosome;GO:0010008//endosome membrane;GO:0016020//membrane;GO:0036020//endolysosome membrane;GO:0043231//intracellular membrane-bounded organelle	GO:0003674//molecular_function	GO:0002376//immune system process;GO:0034121//regulation of toll-like receptor signaling pathway;GO:0034157//positive regulation of toll-like receptor 7 signaling pathway;GO:0034161//positive regulation of toll-like receptor 8 signaling pathway;GO:0035751//regulation of lysosomal lumen pH;GO:0045087//innate immune response;GO:0045089//positive regulation of innate immune response
ENSMUSG00000116121	4	2	4	2	11	0	0	0	0	0	0.292	0.145	0.249	0.121	0.582	0	0	0	0	0	0.2778	0.001	-8.1179	0.000106354	0.223068	Gm49486	-	-	-	--	predicted gene, 49486 [Source:MGI Symbol;Acc:MGI:6155161]	-	GO:0005737//cytoplasm;GO:0005856//cytoskeleton;GO:0016020//membrane;GO:0043005//neuron projection;GO:0043231//intracellular membrane-bounded organelle;GO:0045202//synapse;GO:0048471//perinuclear region of cytoplasm	GO:0003779//actin binding;GO:0005515//protein binding;GO:0019904//protein domain specific binding;GO:0030246//carbohydrate binding	-
ENSMUSG00000050761	4	2	3	1	0	0	0	0	0	0	0.633	0.235	0.425	0.163	0	0	0	0	0	0	0.2912	0.001	-8.18587	0.0208675	1	Gp1bb	Organismal Systems;Organismal Systems;Environmental Information Processing	Immune system;Immune system;Signaling molecules and interaction	K06262;K06262;K06262	--	glycoprotein Ib, beta polypeptide [Source:MGI Symbol;Acc:MGI:107852]	ko04611//Platelet activation;ko04640//Hematopoietic cell lineage;ko04512//ECM-receptor interaction	GO:0005886//plasma membrane;GO:0016020//membrane;GO:1990779//glycoprotein Ib-IX-V complex	GO:0042802//identical protein binding	GO:0007155//cell adhesion;GO:0007596//blood coagulation;GO:0007597//blood coagulation, intrinsic pathway;GO:0007599//hemostasis;GO:0010572//positive regulation of platelet activation;GO:0035855//megakaryocyte development;GO:0051209//release of sequestered calcium ion into cytosol
ENSMUSG00000062511	2	0	1	3	6	0	0	0	0	0	0.454	0	0.2	0.619	1.096	0	0	0	0	0	0.4738	0.001	-8.88813	0.00990723	1	4930512M02Rik	-	-	-	--	RIKEN cDNA 4930512M02 gene [Source:MGI Symbol;Acc:MGI:1922360]	-	GO:0005575//cellular_component;GO:0016020//membrane	GO:0003674//molecular_function	GO:0008150//biological_process
